# Supplementary material for: Integrating scRNA-seq and bulk RNA-seq to characterize infiltrating cells in the colorectal cancer tumor microenvironment and construct molecular risk models
Source: Aging (Albany NY). 2023 Dec 5;15(23):13799–821. doi: 10.18632/aging.205263 (PMC10756133; doi:10.18632/aging.205263)
Supplement: Supplementary Table 1 [file aging-15-205263-s002.txt]

Supplementary Table 1. Differentially expressed genes between 15 clusters.
p_val	avg_log2FC	pct.1	pct.2	p_val_adj	cluster	gene	pct.diff
0	3.41247792034336	0.761	0.21	0	0	GZMA	0.551
0	3.04372130225305	0.914	0.256	0	0	CCL5	0.658
0	2.84264179432894	0.887	0.166	0	0	CD7	0.721
0	2.75380381164126	0.381	0.054	0	0	TRDC	0.327
0	2.42031559726418	0.639	0.096	0	0	TRGC2	0.543
0	2.39629984362311	0.935	0.186	0	0	CD3D	0.749
0	2.31057165968688	0.589	0.031	0	0	CD160	0.558
0	2.28721453794095	0.634	0.093	0	0	ITGA1	0.541
0	2.23272234283229	0.943	0.258	0	0	TRAC	0.685
0	2.11398260768732	0.707	0.126	0	0	HOPX	0.581
0	2.09726822722995	0.684	0.092	0	0	LINC01871	0.592
0	2.08750821128223	0.874	0.148	0	0	CD3E	0.726
0	2.06985701153004	0.752	0.113	0	0	CD3G	0.639
0	2.03233506309459	0.564	0.109	0	0	KLRB1	0.455
0	1.97269588733441	0.963	0.447	0	0	IL32	0.516
0	1.9211980112031	0.623	0.113	0	0	TRBC1	0.51
0	1.8752214415309	0.908	0.341	0	0	EVL	0.567
0	1.85879911807174	0.634	0.082	0	0	CD96	0.552
0	1.83542311183193	0.782	0.219	0	0	TRBC2	0.563
0	1.78557518675737	0.796	0.33	0	0	RGS1	0.466
0	1.6777354681353	0.709	0.129	0	0	KLRD1	0.58
0	1.6529559449512	0.464	0.03	0	0	TMIGD2	0.434
0	1.6235482414025	0.732	0.18	0	0	LCK	0.552
0	1.61616769052827	0.75	0.167	0	0	CD2	0.583
0	1.57928439464291	0.817	0.443	0	0	ID2	0.374
0	1.55142554937242	0.301	0.03	0	0	KLRC2	0.271
0	1.53006722387211	0.472	0.087	0	0	CD8A	0.385
0	1.52893393687495	0.531	0.1	0	0	CD247	0.431
0	1.52175357647319	0.549	0.122	0	0	RUNX3	0.427
0	1.48027950217206	0.373	0.019	0	0	KIR2DL4	0.354
0	1.45344151194487	0.879	0.353	0	0	HCST	0.526
0	1.43909983860468	0.302	0.038	0	0	TRGC1	0.264
0	1.43236152483242	0.747	0.448	0	0	CKLF	0.299
0	1.38878251234627	0.403	0.075	0	0	CD8B	0.328
0	1.37179502066171	0.671	0.302	0	0	RARRES3	0.369
0	1.36333958482176	0.338	0.066	0	0	IL7R	0.272
0	1.35419399467513	0.441	0.051	0	0	GPR171	0.39
0	1.30996586671379	0.727	0.292	0	0	ACAP1	0.435
0	1.30658727197524	0.767	0.434	0	0	STK17B	0.333
0	1.30093323556479	0.461	0.107	0	0	PTPN22	0.354
0	1.24836268086722	0.501	0.14	0	0	FYN	0.361
0	1.23644917926797	0.315	0.046	0	0	XCL2	0.269
0	1.21175376914835	0.453	0.092	0	0	PRKCH	0.361
0	1.20821429740562	0.388	0.06	0	0	IL2RB	0.328
0	1.20758371239613	0.397	0.116	0	0	LDLRAD4	0.281
0	1.20352716285887	0.494	0.161	0	0	ABI3	0.333
0	1.20010810957902	0.354	0.054	0	0	TRG-AS1	0.3
0	1.18325563589951	0.625	0.227	0	0	FYB1	0.398
0	1.13664424287049	0.645	0.244	0	0	CLEC2D	0.401
0	1.13571547441283	0.483	0.134	0	0	JAML	0.349
0	1.1347381008067	0.86	0.396	0	0	CD69	0.464
0	1.1243918725351	0.917	0.511	0	0	PTPRC	0.406
0	1.10788766835344	0.401	0.077	0	0	TIGIT	0.324
0	1.07195378940787	0.644	0.333	0	0	CYTIP	0.311
0	1.06216463959488	0.494	0.149	0	0	GIMAP7	0.345
0	1.05886335782049	0.454	0.095	0	0	GZMM	0.359
0	1.03295010378442	0.678	0.266	0	0	ALOX5AP	0.412
0	1.03103592594488	0.509	0.28	0	0	LEPROTL1	0.229
0	1.01720223094766	1	0.998	0	0	TMSB4X	0.002
0	1.01345930577923	0.35	0.074	0	0	SYTL3	0.276
0	0.997926829549803	0.318	0.055	0	0	PLEKHF1	0.263
0	0.98803836944648	0.966	0.579	0	0	CD52	0.387
0	0.982604078306962	0.355	0.083	0	0	SKAP1	0.272
0	0.978109534863085	0.282	0.034	0	0	FASLG	0.248
0	0.972859720095548	0.528	0.212	0	0	TBC1D10C	0.316
0	0.970576179461243	0.734	0.424	0	0	STK17A	0.31
0	0.966431399864932	0.782	0.663	0	0	SRSF7	0.119
0	0.962067893627303	0.851	0.71	0	0	SARAF	0.141
0	0.954197574273651	0.294	0.034	0	0	RGL4	0.26
0	0.944993629055269	0.72	0.441	0	0	RAC2	0.279
0	0.921737714765877	0.444	0.192	0	0	SEPT1	0.252
0	0.921657953245763	0.428	0.166	0	0	IKZF3	0.262
0	0.920002594750172	0.469	0.194	0	0	PTPN7	0.275
0	0.918322802613041	0.524	0.18	0	0	ITM2A	0.344
0	0.911253453290114	0.647	0.499	0	0	DDX24	0.148
0	0.899448567206469	0.316	0.065	0	0	MATK	0.251
0	0.888252639516774	0.881	0.594	0	0	ARHGDIB	0.287
0	0.885398278453892	0.252	0.03	0	0	SCML4	0.222
0	0.869944613425231	0.599	0.336	0	0	IL2RG	0.263
0	0.867125047283327	0.254	0.026	0	0	SIRPG	0.228
0	0.866813731843278	0.554	0.276	0	0	CLEC2B	0.278
0	0.853908989638913	0.901	0.581	0	0	CORO1A	0.32
0	0.850226926925623	0.342	0.099	0	0	LAT	0.243
0	0.811465166508283	0.271	0.056	0	0	GPR174	0.215
0	0.765485738937884	0.786	0.692	0	0	SEPT7	0.0940000000000001
0	0.765430755904365	0.368	0.104	0	0	CTSW	0.264
0	0.763917299613396	0.729	0.476	0	0	LSP1	0.253
0	0.757473031420076	0.319	0.077	0	0	CCL3L1	0.242
0	0.713580067605666	0.261	0.055	0	0	ZAP70	0.206
0	0.644730748397921	0.543	0.16	0	0	CST7	0.383
0	0.621170501507155	1	0.998	0	0	B2M	0.002
0	0.614206705987654	0.984	0.936	0	0	HLA-C	0.0479999999999999
0	0.595390689543062	0.933	0.876	0	0	HLA-E	0.0570000000000001
0	0.594948371084543	0.946	0.86	0	0	BTG1	0.086
0	0.588451905603799	0.934	0.876	0	0	MYL12A	0.0580000000000001
0	0.582366483459549	0.947	0.918	0	0	DDX5	0.0289999999999999
0	0.57741163685534	0.999	0.992	0	0	RPS19	0.00700000000000001
0	0.562719458120735	0.901	0.849	0	0	ARPC2	0.052
0	0.547115258423157	0.999	0.996	0	0	RPLP1	0.003
0	0.540475379107824	0.996	0.981	0	0	HLA-B	0.015
0	0.486045802575718	0.997	0.99	0	0	ACTB	0.00700000000000001
0	0.480950911754685	0.999	0.99	0	0	RPS29	0.00900000000000001
0	0.459012349477396	0.986	0.94	0	0	HLA-A	0.046
0	0.403005327629603	0.999	0.992	0	0	RPLP2	0.00700000000000001
0	0.368980603933879	0.395	0.12	0	0	PRF1	0.275
0	0.34560869688219	0.695	0.197	0	0	NKG7	0.498
0	0.340916550064071	1	0.995	0	0	MALAT1	0.005
3.51439509802539e-291	0.905476450511097	0.345	0.125	7.7105828450677e-287	0	SLFN5	0.22
5.39425840418549e-290	0.902537377657508	0.602	0.441	1.1835002938783e-285	0	OSTF1	0.161
1.71417417960735e-285	0.357584046357865	1	0.992	3.76089815005853e-281	0	EEF1A1	0.00800000000000001
9.7718883564114e-284	0.851854031476348	0.352	0.135	2.14395230539666e-279	0	STOM	0.217
1.64389384546264e-283	0.855554461476065	0.362	0.138	3.60670309694504e-279	0	ARHGAP9	0.224
1.75350806507902e-275	0.313206079734655	1	0.996	3.84719669478337e-271	0	RPS27	0.004
8.23019838415661e-272	0.968856899211606	0.55	0.386	1.80570552548396e-267	0	PDCD4	0.164
6.87837853790094e-269	0.758553848927559	0.342	0.123	1.50911625121547e-264	0	SPN	0.219
1.87175216556606e-267	0.805363678110318	0.806	0.711	4.10662425125194e-263	0	ZFP36L2	0.0950000000000001
3.98845836012865e-267	0.786592950618248	0.493	0.254	8.75067764212226e-263	0	TRAF3IP3	0.239
5.57355883222633e-267	0.870988804054709	0.428	0.206	1.22283880779046e-262	0	PIP4K2A	0.222
6.89510749411907e-267	0.701566780809715	0.492	0.244	1.51278658420972e-262	0	SAMSN1	0.248
3.02294222045913e-264	0.822998525634454	0.331	0.117	6.63233523168732e-260	0	RORA	0.214
6.30244724428364e-263	0.443986130860853	0.96	0.926	1.38275692539583e-258	0	PFN1	0.0339999999999999
2.33467751454091e-262	0.743573734878377	0.271	0.078	5.12228246690275e-258	0	GIMAP1	0.193
1.43430686308194e-260	1.01124014508149	0.385	0.188	3.14686925760179e-256	0	ITGAE	0.197
3.32145324401655e-259	0.885766740230719	0.362	0.156	7.28726841737231e-255	0	DENND2D	0.206
1.95121280982265e-256	0.327395189649396	0.998	0.986	4.28096090475089e-252	0	RPS27A	0.012
4.49448516530846e-250	0.678604391016125	0.606	0.35	9.86090045268677e-246	0	LCP1	0.256
2.11812847404369e-247	0.789763688993674	0.267	0.081	4.64717387205187e-243	0	PTGER2	0.186
3.2544571432231e-245	0.925725130861139	0.33	0.133	7.14027897223148e-241	0	ENTPD1	0.197
1.38609274355524e-241	0.937688774326538	0.394	0.205	3.0410874793602e-237	0	CLDND1	0.189
8.12587841070179e-241	0.768662742552754	0.389	0.178	1.78281772330797e-236	0	APBB1IP	0.211
2.11185596079929e-226	0.812871088938244	0.349	0.156	4.63341197799365e-222	0	PTPN4	0.193
3.78880878052063e-224	0.86824472194042	0.51	0.35	8.31264646446225e-220	0	PAXX	0.16
4.06578186944469e-224	0.725927902479284	0.477	0.261	8.92032542156165e-220	0	IKZF1	0.216
4.77359732947091e-222	0.755883322671561	0.378	0.172	1.04732725408592e-217	0	GPR65	0.206
3.71702721330221e-218	0.714814303990826	0.308	0.111	8.15515770598504e-214	0	CCL4L2	0.197
4.070680687132e-215	0.689626190863408	0.57	0.362	8.93107342756761e-211	0	CD48	0.208
3.67142601402677e-213	0.974076582782583	0.306	0.133	8.05510867477474e-209	0	SPRY1	0.173
5.73243561752841e-212	0.691952758982951	0.366	0.168	1.25769637448573e-207	0	BIN2	0.198
2.31994386545431e-208	0.935231934800506	0.293	0.129	5.08995684080677e-204	0	MSH3	0.164
4.05829823214472e-202	0.614203666581606	0.301	0.117	8.90390632132551e-198	0	LCP2	0.184
7.86404549873619e-202	0.658129540640022	0.3	0.117	1.72537158242272e-197	0	RASAL3	0.183
2.30975962300132e-201	0.761261382901224	0.509	0.337	5.0676126128649e-197	0	FNBP1	0.172
4.47751532250967e-200	0.559189797804544	0.79	0.768	9.82366861758622e-196	0	SRSF5	0.022
3.18685465905654e-199	0.572565175764026	0.289	0.103	6.99195912197004e-195	0	PYHIN1	0.186
3.57453660276446e-198	0.68211177967327	0.476	0.279	7.84253330646523e-194	0	GYPC	0.197
1.77774018642227e-193	0.755319506794082	0.515	0.377	3.90036196901047e-189	0	BUB3	0.138
1.58918087091182e-192	0.721528966231008	0.364	0.174	3.48666283078052e-188	0	TNFAIP3	0.19
6.75453232236729e-192	0.622793140278365	0.379	0.174	1.48194439152738e-187	0	GIMAP4	0.205
1.65253955293645e-191	0.783162837282725	0.26	0.103	3.62567177914257e-187	0	PITPNC1	0.157
2.09810821425425e-187	0.635106181752328	0.628	0.516	4.60324942207383e-183	0	CD99	0.112
7.35914247267475e-187	0.685982737466519	0.621	0.442	1.61459585850484e-182	0	RPS4Y1	0.179
1.14912550038774e-178	0.700435322069948	0.317	0.149	2.5211813478507e-174	0	ITGB7	0.168
8.03090982935612e-178	0.803636121707973	0.541	0.424	1.76198161656073e-173	0	PPP2R5C	0.117
6.73371316675126e-177	0.702373828510975	0.59	0.469	1.47737666878523e-172	0	STK4	0.121
4.37869083985315e-175	0.32028840794348	0.995	0.97	9.60684770263781e-171	0	RPS3A	0.025
1.81115225572639e-174	0.736576010202072	0.392	0.225	3.9736680490637e-170	0	SUN2	0.167
2.3257996150285e-173	0.487347372696514	0.801	0.732	5.10280435537253e-169	0	CALM1	0.0690000000000001
2.26456605444177e-172	0.728019867126444	0.4	0.237	4.96845792344525e-168	0	RGS10	0.163
7.35909995784478e-172	0.746992951100527	0.335	0.172	1.61458653075115e-167	0	CCDC69	0.163
3.7747679966843e-171	0.347572581527613	0.995	0.984	8.28184098472535e-167	0	MT-CYB	0.011
2.25833945336605e-170	0.7020592567651	0.522	0.395	4.95479676068512e-166	0	CAPG	0.127
1.06599197450301e-165	0.864743268002841	0.301	0.148	2.3387863920596e-161	0	PTGER4	0.153
4.85640311133326e-165	0.872005916432943	0.326	0.174	1.06549484262652e-160	0	LYAR	0.152
9.35752182898659e-162	0.669283204163861	0.34	0.175	2.05304028927966e-157	0	AKNA	0.165
1.979885777282e-161	0.397133364671142	0.885	0.865	4.34386939535672e-157	0	TMA7	0.02
3.87128247295263e-160	0.626257933886706	0.41	0.236	8.49359374565808e-156	0	PPP1R18	0.174
2.75285406453912e-156	0.632150625513763	0.437	0.265	6.03976181759884e-152	0	WIPF1	0.172
3.39136365394513e-156	0.849966484379959	0.367	0.221	7.44065185675562e-152	0	PIK3R1	0.146
5.27846030876438e-156	0.78508786175659	0.345	0.193	1.1580941917429e-151	0	CCND2	0.152
5.63459373962438e-152	0.591157086942074	0.396	0.224	1.23622986647359e-147	0	ARHGAP30	0.172
2.00180108207188e-146	0.767483871649036	0.454	0.341	4.39195157406571e-142	0	C9orf78	0.113
6.01049477197914e-145	0.600537569340423	0.312	0.157	1.31870255297222e-140	0	RASSF5	0.155
1.30747442381846e-142	0.326051735226728	0.951	0.91	2.86859888585771e-138	0	RPL4	0.0409999999999999
7.05289392531376e-142	0.715287237869165	0.303	0.163	1.54740492721384e-137	0	ABHD17A	0.14
1.9978229740509e-140	0.528328778298416	0.325	0.159	4.38322360506768e-136	0	LBH	0.166
7.52836243137308e-140	0.686903788220661	0.559	0.474	1.65172271744325e-135	0	MBNL1	0.0850000000000001
8.97821018573872e-139	0.598701617229475	0.658	0.623	1.96981931475107e-134	0	FUS	0.035
8.55600644639104e-136	0.557069708574692	0.29	0.139	1.87718781433819e-131	0	ETS1	0.151
6.16218041305747e-135	0.716747530220402	0.379	0.244	1.35198238262481e-130	0	AAK1	0.135
9.60359127648445e-135	0.625024006370096	0.353	0.203	2.10702792606069e-130	0	NR3C1	0.15
6.53533902139089e-134	0.696771092313105	0.544	0.471	1.43385338129316e-129	0	JAK1	0.0730000000000001
8.70869175070556e-134	0.49709007828541	0.335	0.173	1.9106869701048e-129	0	DOK2	0.162
1.5862292850191e-133	0.57540275850871	0.251	0.116	3.48018705133191e-129	0	CMTM3	0.135
2.98853159419353e-133	0.617079837766428	0.29	0.148	6.5568383176606e-129	0	RAB27A	0.142
5.29338578470592e-133	0.730789224574202	0.35	0.214	1.16136884116448e-128	0	RBL2	0.136
3.91339253109112e-132	0.571230083800145	0.435	0.278	8.58598321321393e-128	0	HCLS1	0.157
1.20543802691738e-131	0.674978843883898	0.459	0.321	2.64473103105674e-127	0	PTPN6	0.138
1.67225402341824e-130	0.376153205209052	0.841	0.793	3.66892532737961e-126	0	SH3BGRL3	0.0479999999999999
4.31814596721205e-129	0.493538350699983	0.38	0.211	9.47401225206323e-125	0	RHOH	0.169
6.36765469773856e-129	0.437438406039529	0.453	0.293	1.39706344068384e-124	0	IFITM1	0.16
8.65993987357648e-129	0.618281423760198	0.338	0.196	1.89999080826268e-124	0	RHOF	0.142
1.33493461753724e-128	0.785206797857792	0.336	0.209	2.92884655087669e-124	0	ODF2L	0.127
5.66703002502654e-127	0.680433408487085	0.486	0.391	1.24334638749082e-122	0	CCDC85B	0.095
9.94387718261533e-126	0.60024524420909	0.443	0.299	2.1816866538658e-121	0	SEPT6	0.144
2.82278545685211e-125	0.612023208866439	0.576	0.523	6.19319129233352e-121	0	GSTK1	0.0529999999999999
8.14085336604639e-125	0.677359569780232	0.483	0.377	1.78610322851058e-120	0	CELF2	0.106
2.01864741604126e-122	0.661173453320591	0.253	0.129	4.42891243079452e-118	0	TSEN54	0.124
1.19596058649354e-121	0.504319185557136	0.672	0.645	2.62393752676682e-117	0	ACTR3	0.027
5.38477181759602e-118	0.62921242014891	0.352	0.221	1.18141893678057e-113	0	CHST12	0.131
1.99014265569147e-114	0.636482705788764	0.396	0.273	4.36637298658709e-110	0	MBP	0.123
2.58423498619001e-111	0.710040466865282	0.329	0.216	5.66981155970089e-107	0	SSBP4	0.113
2.66623961580656e-110	0.663805876298033	0.386	0.268	5.8497297170796e-106	0	AC245297.3	0.118
1.22042303707251e-108	0.516874294047534	0.624	0.598	2.67760814333708e-104	0	ARF6	0.026
4.78256232313028e-108	0.598987064883836	0.565	0.516	1.04929417369478e-103	0	ANKRD12	0.0489999999999999
2.14669859064172e-106	0.601574187478894	0.378	0.257	4.70985670786793e-102	0	ARHGAP45	0.121
4.9892876126526e-106	0.475827789036654	0.356	0.214	1.09464970221598e-101	0	MYO1F	0.142
1.10766042827815e-104	0.571987813516639	0.553	0.514	2.43020697964225e-100	0	DRAP1	0.039
2.30417671447215e-102	0.369018666279384	0.609	0.445	5.0553637115519e-98	0	GMFG	0.164
2.69941171751962e-102	0.661050798991855	0.449	0.347	5.92250930823804e-98	0	IDS	0.102
7.31899660947665e-102	0.617869923043454	0.378	0.263	1.60578785611918e-97	0	ARHGEF1	0.115
1.27344731660561e-101	0.50532303650951	0.303	0.174	2.79394341263271e-97	0	IL16	0.129
2.9653444405843e-99	0.652731385051728	0.454	0.353	6.50596570264195e-95	0	IRF1	0.101
3.39910538285402e-99	0.58014285453057	0.46	0.363	7.45763720998172e-95	0	RNF213	0.097
7.34254779892815e-98	0.645417881575249	0.313	0.203	1.61095498708484e-93	0	SYNRG	0.11
3.49621814548112e-95	0.501396505611926	0.292	0.164	7.67070261118558e-91	0	AC114760.2	0.128
3.54159482370032e-95	0.671448635827423	0.481	0.417	7.77025904319851e-91	0	CDC42SE2	0.064
2.8579627984442e-94	0.508962412639206	0.576	0.518	6.27037037978658e-90	0	VAMP2	0.0579999999999999
5.9620644193664e-94	0.602955339917995	0.28	0.167	1.30807693360899e-89	0	PIK3IP1	0.113
2.98408724988978e-92	0.498287735804689	0.602	0.563	6.54708742625817e-88	0	CIB1	0.039
9.28088832856882e-92	0.569295706730582	0.529	0.486	2.036226899288e-87	0	ELF1	0.043
9.13961384255985e-90	0.353860008397537	0.777	0.775	2.00523127705763e-85	0	COMMD6	0.002
1.21744243402242e-89	0.51831074111723	0.363	0.243	2.67106870024519e-85	0	DOCK8	0.12
2.89084278035815e-89	0.556189938608748	0.264	0.15	6.34250906010577e-85	0	PRMT9	0.114
1.96019220222738e-88	0.62874319595731	0.289	0.188	4.30066169168688e-84	0	PRKACB	0.101
1.29742456923521e-85	0.574715432857885	0.285	0.176	2.84654950490204e-81	0	PIM1	0.109
7.96861145213254e-84	0.436666473017007	0.577	0.511	1.74831335259788e-79	0	PSMB9	0.0659999999999999
4.16377442002717e-83	0.503762898497381	0.441	0.339	9.13532107753961e-79	0	ICAM3	0.102
1.85291252889959e-82	0.494889918624414	0.304	0.19	4.06529008840569e-78	0	EMB	0.114
8.22490364733794e-81	0.307722669939051	0.626	0.515	1.80454386022594e-76	0	COTL1	0.111
1.77510659620204e-80	0.679828980355956	0.358	0.282	3.89458387206727e-76	0	NAP1L4	0.076
3.04575238637979e-80	0.38426351937662	0.706	0.716	6.68238073571726e-76	0	N4BP2L2	-0.01
2.73485193137881e-79	0.524752727369044	0.526	0.481	6.0002651374451e-75	0	ABRACL	0.045
2.83447601541122e-79	0.712602431249371	0.348	0.267	6.21884037781222e-75	0	PHYKPL	0.081
3.42589663671893e-79	0.376944995236352	0.696	0.658	7.51641722096134e-75	0	ZFP36	0.0379999999999999
5.4368944186964e-79	0.620569565207482	0.29	0.198	1.19285463546199e-74	0	GYG1	0.092
7.12160157148668e-79	0.437661828906364	0.614	0.617	1.56247938478418e-74	0	PPP1CA	-0.003
6.05111375412716e-78	0.637910397353755	0.373	0.294	1.3276143576555e-73	0	FGFR1OP2	0.079
3.55430257555726e-77	0.629425933177496	0.315	0.23	7.79813985077263e-73	0	HMOX2	0.085
7.98799582841312e-77	0.480975477868009	0.35	0.238	1.75256628475384e-72	0	EVI2A	0.112
1.88246130923141e-75	0.442040917986212	0.298	0.186	4.13012011245371e-71	0	ARHGAP15	0.112
5.25934438175002e-75	0.325400073878031	0.711	0.66	1.15390015735595e-70	0	ARPC1B	0.0509999999999999
1.21151117130787e-74	0.643787070524149	0.392	0.321	2.65805550984948e-70	0	PCM1	0.071
3.07653608634405e-74	0.44539912656859	0.357	0.242	6.74992017343884e-70	0	ANKRD44	0.115
1.44300392432877e-71	0.331589219317176	0.737	0.748	3.16595060997732e-67	0	HNRNPK	-0.011
8.26635296928841e-71	0.506681620831084	0.321	0.227	1.81363784146188e-66	0	SNRPN	0.094
1.40535181872757e-70	0.40157692607812	0.261	0.155	3.08334189028828e-66	0	MYO1G	0.106
8.47567386542523e-69	0.490351062547474	0.313	0.215	1.8595628460743e-64	0	PSMB8-AS1	0.098
6.30048689439993e-68	0.610091608373775	0.362	0.295	1.38232682463135e-63	0	LIMS1	0.067
1.99397396963317e-67	0.423072212616802	0.638	0.671	4.37477888937516e-63	0	SON	-0.033
2.1041194861435e-67	0.533871583166763	0.344	0.235	4.61643815259884e-63	0	DUSP2	0.109
1.84407451452333e-66	0.580541967320737	0.473	0.451	4.04589948486418e-62	0	NCOR1	0.022
1.99512020374002e-65	0.532447129708451	0.34	0.26	4.3772937270056e-61	0	BIN1	0.08
2.87344715392965e-65	0.553919203315296	0.35	0.266	6.30434305572166e-61	0	KIAA1551	0.084
7.79881758741406e-64	0.450319995597288	0.267	0.173	1.71106057867864e-59	0	LPXN	0.094
1.82461113920587e-63	0.421607389561759	0.311	0.211	4.00319683941768e-59	0	FMNL1	0.1
1.42402560654229e-62	0.529604601817548	0.454	0.42	3.12431218075379e-58	0	DHRS7	0.034
4.46362931773383e-62	0.469138873022817	0.273	0.183	9.79320272310802e-58	0	PDLIM2	0.09
2.88563520542133e-61	0.352190163652211	0.652	0.682	6.33108364069441e-57	0	ANAPC16	-0.03
3.79869854702718e-61	0.325487297990678	0.718	0.702	8.33434461217762e-57	0	HSPA8	0.016
6.53416794141293e-60	0.353613145599591	0.532	0.449	1.433596446346e-55	0	IFITM2	0.083
1.22082045405252e-59	0.356138628379919	0.643	0.647	2.67848007619122e-55	0	GUK1	-0.004
1.5461374395856e-59	0.479098636096831	0.265	0.178	3.39222554245082e-55	0	CYLD	0.087
3.02523786752151e-59	0.493514625299352	0.373	0.294	6.63737188134219e-55	0	SYNE2	0.079
7.33069233142889e-58	0.564767582127746	0.325	0.26	1.6083538975155e-53	0	COMMD7	0.065
1.38805444298579e-57	0.300995383257804	0.758	0.776	3.04539144791083e-53	0	CCNI	-0.018
1.37665672254679e-56	0.498248929746354	0.466	0.434	3.02038484926766e-52	0	TERF2IP	0.032
2.86528608113732e-56	0.506223123440137	0.425	0.336	6.28643766201527e-52	0	NR4A2	0.089
1.65080476262344e-55	0.321710814282858	0.432	0.36	3.62186564919582e-51	0	CTSC	0.072
5.22743319216318e-55	0.356633701760076	0.64	0.665	1.1468988423606e-50	0	CNBP	-0.025
1.89426732613876e-54	0.346051100142219	0.671	0.709	4.15602251354844e-50	0	PSME1	-0.0379999999999999
6.83611539756412e-53	0.381760886277321	0.284	0.194	1.49984371822557e-48	0	ARL4C	0.09
5.62579489882669e-51	0.408393925947321	0.533	0.529	1.23429940080258e-46	0	TRAPPC1	0.004
2.4257497647164e-48	0.337466570554129	0.455	0.399	5.32209498378779e-44	0	RHOC	0.056
3.53024443978877e-47	0.404424895597591	0.567	0.585	7.74535630089656e-43	0	ARGLU1	-0.018
4.32952412419257e-47	0.63355897501798	0.382	0.355	9.49897592847849e-43	0	G3BP2	0.027
5.15728049610622e-47	0.514311232916992	0.268	0.2	1.1315073408457e-42	0	CNOT6L	0.068
1.80284161285717e-46	0.37900412825396	0.56	0.574	3.95543449860864e-42	0	DAD1	-0.0139999999999999
1.42630882312407e-45	0.345867964943624	0.625	0.632	3.12932155793421e-41	0	TPM3	-0.00700000000000001
3.06025950657783e-45	0.482421708986261	0.459	0.436	6.71420935743177e-41	0	POLR2J3.1	0.023
5.48139546789782e-45	0.348679522905704	0.363	0.28	1.20261816565678e-40	0	MSN	0.083
7.68742933259504e-44	0.482646375216788	0.472	0.469	1.68662199557135e-39	0	PRPF38B	0.003
8.1199872939225e-42	0.467869953491031	0.311	0.25	1.7815252122866e-37	0	BTN3A2	0.061
9.30804012177531e-42	0.569509075232547	0.285	0.232	2.0421840027175e-37	0	GGA1	0.053
1.5320251504597e-40	0.305531435575063	0.653	0.701	3.36126318010859e-36	0	UBE2D3	-0.0479999999999999
2.34870797993884e-40	0.374801088774626	0.524	0.521	5.15306530798582e-36	0	EID1	0.003
4.27600830982373e-40	0.423963368189643	0.522	0.544	9.38156223175326e-36	0	PRRC2C	-0.022
2.1872862845338e-39	0.391050422079723	0.549	0.558	4.79890610826715e-35	0	RSRP1	-0.00900000000000001
2.99624357475365e-39	0.484551724777846	0.311	0.259	6.57375840300951e-35	0	TSC22D4	0.052
3.20944430575904e-39	0.468795592582735	0.283	0.224	7.04152080683534e-35	0	GRK6	0.059
2.11037884501929e-38	0.41200160988268	0.518	0.534	4.63017118597231e-34	0	KMT2E	-0.016
4.75637261771717e-38	0.4354535978991	0.521	0.537	1.04354815232715e-33	0	DDX3X	-0.016
5.02604859681128e-38	0.319344304016706	0.588	0.587	1.10271506214039e-33	0	ARL6IP5	0.001
6.45755876424003e-38	0.487620351088777	0.278	0.226	1.41678839287426e-33	0	SLC9A3R1	0.052
4.87291881459968e-37	0.334632119288858	0.25	0.179	1.06911838792317e-32	0	WAS	0.071
6.1976601813167e-37	0.483595002367837	0.267	0.211	1.35976664378088e-32	0	TMC6	0.056
8.42952175492936e-37	0.449011285449801	0.257	0.198	1.8494370730315e-32	0	C19orf66	0.059
6.66002105360493e-36	0.428181550321786	0.278	0.223	1.46120861916092e-31	0	PLA2G16	0.055
1.64445526040812e-35	0.399653929993203	0.472	0.467	3.60793484133542e-31	0	PA2G4	0.00499999999999995
1.61394124585401e-34	0.471319552328663	0.416	0.402	3.5409870934037e-30	0	AKAP13	0.014
9.22427575829756e-33	0.454619579901559	0.42	0.397	2.02380610137048e-28	0	TNRC6B	0.023
1.94458556315839e-32	0.495516348576894	0.26	0.217	4.26642072556952e-28	0	UBAC2	0.043
5.15689209059439e-32	0.433528940159207	0.408	0.383	1.13142212467641e-27	0	PCSK7	0.025
1.17732143217857e-31	0.445471572660767	0.395	0.375	2.58304322219979e-27	0	SEPT9	0.02
2.00153049388546e-31	0.451224457927831	0.263	0.213	4.39135790358469e-27	0	LNPEP	0.05
5.45645080635472e-30	0.542707743749664	0.307	0.263	1.19714530691423e-25	0	CITED2	0.044
2.08910619251226e-29	0.330787162751209	0.287	0.235	4.58349898637189e-25	0	CYTOR	0.052
4.59725347578711e-29	0.393573660391384	0.463	0.475	1.00863741258769e-24	0	RAP1A	-0.012
4.52219575510639e-28	0.449605618166593	0.254	0.207	9.92169748670342e-24	0	ZC3HAV1	0.047
3.14906515708609e-27	0.331815277390557	0.513	0.533	6.90904895464688e-23	0	TAF7	-0.02
4.08324042254548e-27	0.390679347297155	0.481	0.502	8.95862948706479e-23	0	C9orf16	-0.021
8.57535213992673e-27	0.45487557969917	0.305	0.275	1.88143225949992e-22	0	TTC19	0.03
9.36102798548376e-27	0.401512258163709	0.437	0.441	2.05380954001514e-22	0	C12orf57	-0.004
1.04924856684729e-26	0.566558318771928	0.299	0.283	2.30205135566296e-22	0	SURF4	0.016
6.70453575354782e-25	0.307519678212934	0.273	0.22	1.47097514432839e-20	0	APOBEC3C	0.053
8.80908298260312e-25	0.679720586532397	0.327	0.303	1.93271280638312e-20	0	AC020916.1	0.024
3.92336296405883e-24	0.388588584666779	0.464	0.48	8.60785834314508e-20	0	GCC2	-0.016
1.07916553480359e-23	0.445550621280665	0.3	0.272	2.36768918335907e-19	0	PHF20	0.028
1.56291297470227e-23	0.37438979847234	0.481	0.483	3.42903106649677e-19	0	LDHB	-0.002
9.09297808675683e-23	0.441732012002374	0.372	0.366	1.99499939223445e-18	0	PSMA3-AS1	0.00600000000000001
4.57123654614086e-22	0.507989815584623	0.281	0.261	1.00292929822331e-17	0	NUCB2	0.02
5.00672924682722e-22	0.307419357738303	0.523	0.559	1.09847639675389e-17	0	CMPK1	-0.036
6.16363093688269e-22	0.431787753064542	0.291	0.266	1.35230062755206e-17	0	COMMD8	0.025
9.07516474288656e-22	0.417229853723188	0.297	0.27	1.99109114458931e-17	0	POLR3GL	0.027
6.17493982635103e-21	0.412030548797702	0.402	0.41	1.35478179790142e-16	0	NKTR	-0.00799999999999995
1.08726555274679e-19	0.401672450462029	0.406	0.418	2.38546062272646e-15	0	ARID4B	-0.012
1.29680160619336e-19	0.409210047862228	0.394	0.401	2.84518272398824e-15	0	ROCK1	-0.00700000000000001
1.32163713835061e-18	0.413414411456385	0.292	0.269	2.89967188154123e-14	0	MACF1	0.023
2.138139336293e-18	0.325859458103964	0.527	0.576	4.69107770382685e-14	0	SFPQ	-0.0489999999999999
5.17986761521462e-18	0.409063980093209	0.382	0.394	1.13646295477809e-13	0	PRKAR1A	-0.012
1.05116583477788e-17	0.397003000755464	0.33	0.319	2.30625784150266e-13	0	TLN1	0.011
3.54644763396611e-17	0.334013897407511	0.526	0.598	7.78090610892165e-13	0	DDX17	-0.072
4.18631543083652e-17	0.459009129700594	0.31	0.306	9.18477605525533e-13	0	SVIP	0.004
4.79106575454996e-17	0.375543959076713	0.427	0.462	1.05115982654826e-12	0	ARHGDIA	-0.035
9.43328463575834e-17	0.374601114471883	0.423	0.451	2.06966264908538e-12	0	BZW1	-0.028
4.85765162669347e-16	0.365619660440122	0.299	0.269	1.06576876689655e-11	0	C1orf56	0.03
1.27047914634263e-15	0.315242673621878	0.49	0.535	2.78743124707574e-11	0	CAPZA1	-0.045
7.62317721649119e-15	0.478713513060955	0.274	0.27	1.67252508129817e-10	0	FAM173A	0.004
2.75849133917311e-13	0.340514870533005	0.257	0.236	6.0521299981458e-09	0	ZNF791	0.021
4.22518828781116e-13	0.360320135872109	0.382	0.406	9.27006310345769e-09	0	MYH9	-0.024
6.51245153140667e-13	0.376473661717174	0.392	0.422	1.42883186599062e-08	0	MPHOSPH8	-0.03
1.74966142196704e-12	0.343961783631431	0.303	0.292	3.83875715979569e-08	0	TTC14	0.011
1.06256762173307e-11	0.390863567280642	0.4	0.444	2.33127336208235e-07	0	CHMP4A	-0.044
1.73737551965342e-11	0.405293801697559	0.267	0.262	3.8118018901196e-07	0	WNK1	0.005
7.42696579343622e-11	0.385267620107012	0.348	0.371	1.62947629507991e-06	0	IK	-0.023
1.39616551951793e-10	0.393135060515123	0.292	0.294	3.06318714982234e-06	0	TRABD	-0.002
1.462451276085e-09	0.337730373405586	0.376	0.395	3.20861809973048e-05	0	CLK1	-0.019
1.47755839639478e-09	0.377765249419783	0.329	0.347	3.24176312169015e-05	0	STAT3	-0.018
2.572243433442e-09	0.356623218281957	0.384	0.426	5.64350209297176e-05	0	THRAP3	-0.042
3.82084648090783e-09	0.349462810902083	0.359	0.394	8.38293717911178e-05	0	METTL9	-0.035
4.40888871791932e-09	0.300768691526573	0.448	0.508	9.67310184711499e-05	0	SF1	-0.06
4.90615431338012e-09	0.376393411385842	0.366	0.401	0.00010764102563556	0	TPR	-0.035
4.15350408941992e-08	0.327277860749579	0.372	0.407	0.000911278797218731	0	MEAF6	-0.035
5.87076550801064e-08	0.354747835917766	0.321	0.337	0.00128804595245753	0	ORMDL1	-0.016
6.89043975395176e-08	0.41267136652957	0.304	0.323	0.00151176248201702	0	CDK2AP2	-0.019
1.28040736222199e-07	0.379222067325657	0.272	0.281	0.00280921375271505	0	SIGIRR	-0.00900000000000001
1.61340604344543e-07	0.343145192821001	0.391	0.443	0.00353981285931928	0	DDX18	-0.052
2.1687957311714e-07	0.341751084686914	0.372	0.412	0.00475833783419004	0	PPP1R2	-0.04
2.76667471769861e-07	0.380849946094832	0.302	0.317	0.00607008433063074	0	EPC1	-0.015
3.55046383354683e-07	0.357706717781306	0.257	0.261	0.00778971765080174	0	RNF167	-0.004
8.57459107568453e-07	0.368768244928014	0.267	0.274	0.0188126528200519	0	TRIM56	-0.00700000000000001
0	3.0791972377647	0.902	0.032	0	1	MS4A1	0.87
0	2.97082500274144	0.919	0.083	0	1	CD79A	0.836
0	2.93929693319859	0.804	0.023	0	1	VPREB3	0.781
0	2.81301526212362	1	0.57	0	1	CD74	0.43
0	2.78295534148509	0.87	0.08	0	1	CD79B	0.79
0	2.54722891221834	0.739	0.022	0	1	BANK1	0.717
0	2.43183480282782	0.967	0.393	0	1	CXCR4	0.574
0	2.36807461439792	0.92	0.203	0	1	HLA-DQB1	0.717
0	2.30937729025658	1	0.312	0	1	HLA-DRA	0.688
0	2.24332712347256	0.916	0.235	0	1	LTB	0.681
0	2.12461305815354	0.385	0.02	0	1	TCL1A	0.365
0	2.01647657906933	0.369	0.006	0	1	IGHD	0.363
0	1.99797435052942	0.788	0.1	0	1	HLA-DQA1	0.688
0	1.98928479294283	0.983	0.34	0	1	HLA-DPB1	0.643
0	1.96599140117883	0.704	0.144	0	1	MEF2C	0.56
0	1.84361929593047	0.923	0.438	0	1	CD37	0.485
0	1.80867270209941	0.981	0.353	0	1	HLA-DRB1	0.628
0	1.80842787296391	0.96	0.315	0	1	HLA-DPA1	0.645
0	1.80825214019815	0.533	0.027	0	1	TNFRSF13C	0.506
0	1.75542607094783	0.635	0.226	0	1	SMIM14	0.409
0	1.72501729032197	0.634	0.151	0	1	IGHM	0.483
0	1.6905289044794	0.318	0.011	0	1	LINC01781	0.307
0	1.61538034609126	0.539	0.067	0	1	MARCH1	0.472
0	1.57506560398515	0.353	0.016	0	1	FCER2	0.337
0	1.54291784969781	0.435	0.053	0	1	HVCN1	0.382
0	1.52772498363169	0.413	0.017	0	1	CD22	0.396
0	1.49716923696875	0.496	0.101	0	1	ADAM28	0.395
0	1.49185789524607	0.399	0.023	0	1	LINC00926	0.376
0	1.48693334160789	0.579	0.114	0	1	HLA-DMB	0.465
0	1.4768285803357	0.46	0.094	0	1	BCL11A	0.366
0	1.46507007893536	0.423	0.023	0	1	CD19	0.4
0	1.4167780213785	0.688	0.206	0	1	HLA-DMA	0.482
0	1.39602109786075	0.498	0.107	0	1	POU2F2	0.391
0	1.39333266684452	0.402	0.031	0	1	GAPT	0.371
0	1.35827198155269	0.453	0.068	0	1	LY86	0.385
0	1.30962406066869	0.376	0.078	0	1	CD83	0.298
0	1.29592700331814	0.404	0.061	0	1	LYL1	0.343
0	1.29029559458495	0.322	0.006	0	1	LINC02397	0.316
0	1.28736772322546	0.371	0.018	0	1	FCRLA	0.353
0	1.27459659889334	0.365	0.058	0	1	SELL	0.307
0	1.25988779449889	0.493	0.134	0	1	IRF8	0.359
0	1.23484641579204	0.343	0.027	0	1	ARHGAP24	0.316
0	1.22512092016077	0.474	0.15	0	1	ORAI2	0.324
0	1.21215237297647	0.335	0.014	0	1	TLR10	0.321
0	1.20715957274301	0.399	0.098	0	1	SWAP70	0.301
0	1.20314871654365	0.344	0.073	0	1	RALGPS2	0.271
0	1.18945462216445	0.295	0.028	0	1	TNFRSF13B	0.267
0	1.1886880818998	0.39	0.085	0	1	TCF4	0.305
0	1.18540137734589	0.334	0.026	0	1	HLA-DOB	0.308
0	1.17850231296556	0.39	0.071	0	1	FCMR	0.319
0	1.16370486525106	0.32	0.07	0	1	PHACTR1	0.25
0	1.11883695019862	0.256	0.022	0	1	CD72	0.234
0	1.10426429466999	0.298	0.044	0	1	CHI3L2	0.254
0	1.08505392914181	0.299	0.019	0	1	BLK	0.28
0	1.06435993632245	0.999	0.985	0	1	RPS8	0.014
0	1.0593059270667	0.853	0.517	0	1	LAPTM5	0.336
0	1.05758024672381	0.389	0.098	0	1	TMEM154	0.291
0	1.04655048941951	0.308	0.059	0	1	GNG7	0.249
0	1.04468947195815	0.424	0.122	0	1	RIPOR2	0.302
0	1.03162140103531	0.311	0.042	0	1	CD40	0.269
0	1.01578557535997	0.998	0.978	0	1	RPS23	0.02
0	1.00948455136887	0.301	0.041	0	1	HHEX	0.26
0	1.00919000030539	0.298	0.059	0	1	PKIG	0.239
0	0.986133528165278	1	0.997	0	1	RPS27	0.003
0	0.978476897678439	0.999	0.985	0	1	RPL18A	0.014
0	0.974114534223801	0.994	0.954	0	1	RPS5	0.04
0	0.96047973428479	0.278	0.052	0	1	BLNK	0.226
0	0.954828378680342	0.29	0.041	0	1	CCR6	0.249
0	0.940904510449273	0.312	0.06	0	1	BASP1	0.252
0	0.939990373739978	0.298	0.04	0	1	SPIB	0.258
0	0.934330517601088	0.282	0.054	0	1	BTK	0.228
0	0.930613372504427	0.983	0.88	0	1	BTG1	0.103
0	0.920800026259554	0.964	0.894	0	1	RPL36A	0.07
0	0.913531438691234	0.999	0.992	0	1	RPL11	0.00700000000000001
0	0.91257417348598	0.949	0.844	0	1	RPL17	0.105
0	0.900364297795753	0.284	0.054	0	1	POU2AF1	0.23
0	0.879339618614559	1	0.996	0	1	RPL34	0.004
0	0.876942393065821	1	0.989	0	1	RPL39	0.011
0	0.875410549698234	0.999	0.994	0	1	RPLP2	0.005
0	0.863178171347697	0.999	0.984	0	1	RPL23A	0.015
0	0.851671376004467	0.999	0.99	0	1	RPL32	0.00900000000000001
0	0.84987379354116	0.999	0.994	0	1	RPL21	0.005
0	0.849088339087244	0.998	0.98	0	1	RPS25	0.018
0	0.848389832957555	1	0.996	0	1	RPL13A	0.004
0	0.839567441910914	0.998	0.981	0	1	FAU	0.017
0	0.818003116624898	0.985	0.927	0	1	RPSA	0.0579999999999999
0	0.817584112817028	0.99	0.956	0	1	RPS10	0.034
0	0.810121808219314	0.981	0.935	0	1	RPS17	0.0459999999999999
0	0.804512200503939	0.993	0.955	0	1	RPS11	0.038
0	0.779461451778487	0.981	0.93	0	1	RPS21	0.0509999999999999
0	0.775211608210514	0.999	0.985	0	1	RPL26	0.014
0	0.765755736714262	0.997	0.975	0	1	RPL18	0.022
0	0.749329436429524	0.998	0.989	0	1	RPS15A	0.00900000000000001
0	0.741782765433013	0.998	0.992	0	1	RPS28	0.00600000000000001
0	0.735221964095679	0.999	0.986	0	1	RPL19	0.013
0	0.731203445652715	0.997	0.987	0	1	RPL12	0.01
0	0.72566742917556	1	0.99	0	1	RPL27A	0.01
0	0.721898363051337	1	0.996	0	1	RPL10	0.004
0	0.721274881747651	0.997	0.984	0	1	RPS4X	0.013
0	0.721196597629042	1	0.993	0	1	RPL13	0.00700000000000001
0	0.719647686272011	1	0.99	0	1	RPS27A	0.01
0	0.715438265903239	0.997	0.963	0	1	RPL10A	0.034
0	0.695979162778276	0.997	0.975	0	1	RPL9	0.022
0	0.691046539787997	0.996	0.981	0	1	RPL31	0.015
0	0.677408998599033	0.997	0.986	0	1	RPL15	0.011
0	0.675149552089436	0.997	0.985	0	1	RPL35A	0.012
0	0.666413837036045	0.998	0.977	0	1	RPS9	0.021
0	0.662024629042747	0.998	0.991	0	1	RPS12	0.00700000000000001
0	0.661061666225405	0.989	0.964	0	1	RPL38	0.025
0	0.656570743270668	0.999	0.993	0	1	RPS14	0.00600000000000001
0	0.651594324755175	1	0.99	0	1	RPS2	0.01
0	0.650320910624817	1	0.988	0	1	RPL3	0.012
0	0.640492993318827	0.993	0.968	0	1	RPL29	0.025
0	0.639999139147336	0.994	0.973	0	1	RPS13	0.021
0	0.633659873190402	1	0.993	0	1	RPS18	0.00700000000000001
0	0.6333050293768	0.999	0.999	0	1	RPL41	0
0	0.628943054920607	0.997	0.978	0	1	RPS16	0.019
0	0.625665952312263	0.995	0.987	0	1	RPL36	0.00800000000000001
0	0.621499089999644	0.999	0.993	0	1	RPS6	0.00600000000000001
0	0.618607748146166	0.995	0.974	0	1	RPL37	0.021
0	0.608410331331199	0.999	0.978	0	1	RPL30	0.021
0	0.606745983821321	0.998	0.988	0	1	RPL8	0.01
0	0.603719160839215	0.999	0.993	0	1	RPS29	0.00600000000000001
0	0.603275453220194	0.999	0.993	0	1	RPS15	0.00600000000000001
0	0.591539717581957	0.997	0.981	0	1	RPL35	0.016
0	0.551243555475011	1	0.994	0	1	EEF1A1	0.00600000000000001
1.10298318517299e-301	0.602979233368719	0.995	0.969	2.41994510826955e-297	1	RPS20	0.026
4.03037337565307e-301	0.587000541589632	0.991	0.962	8.84263918618284e-297	1	RPL14	0.029
1.98152162511191e-300	1.06065630501449	0.383	0.105	4.34745844549554e-296	1	RNASE6	0.278
2.59045907293564e-300	0.616192000963619	0.991	0.949	5.68346720602079e-296	1	RPL5	0.042
1.89867289953649e-299	0.817968390719576	0.942	0.824	4.16568834158307e-295	1	EEF1B2	0.118
9.23038773462348e-295	1.20189038600583	0.486	0.164	2.02514706897639e-290	1	GPR183	0.322
1.12661499713381e-282	0.634468604118431	0.988	0.941	2.47179330371158e-278	1	RACK1	0.047
3.91369268591823e-279	0.878027876090246	0.312	0.073	8.58664175290459e-275	1	RASGRP2	0.239
3.1216120060466e-271	1.06368872144996	0.396	0.131	6.84881674126625e-267	1	PLEKHF2	0.265
1.65603659449727e-269	0.498572404710556	0.998	0.982	3.63334428832701e-265	1	RPL7	0.016
9.52420050987012e-266	0.816308113026137	0.254	0.051	2.0896095918655e-261	1	CYSLTR1	0.203
8.37446562357861e-252	1.12648346206445	0.507	0.241	1.83735775781315e-247	1	DRAM2	0.266
6.65899144111962e-243	0.58015976650059	0.982	0.928	1.46098272218164e-238	1	RPL22	0.0539999999999999
6.13175871424624e-239	0.97365020724568	0.314	0.092	1.34530786190563e-234	1	QRSL1	0.222
4.92567206550991e-229	0.528248440768681	0.989	0.955	1.08069245117287e-224	1	RPL27	0.034
2.84183187904486e-228	0.446594752966925	0.999	0.991	6.23497914262441e-224	1	RPL28	0.00800000000000001
9.87885474941305e-228	0.608912336658679	0.973	0.905	2.16742073202122e-223	1	RPL23	0.0679999999999999
8.66888379759605e-223	0.921393212865665	0.534	0.242	1.90195310519257e-218	1	NCF1	0.292
1.21313322070522e-208	0.717702663699182	0.884	0.757	2.66161428622724e-204	1	NOP53	0.127
5.37736493555296e-207	0.509859253680472	0.99	0.944	1.17979386686032e-202	1	RPL7A	0.046
4.4687680227878e-202	0.444177802009533	0.996	0.98	9.80447704199643e-198	1	RPL37A	0.016
1.11959749530121e-199	0.607988435441507	0.94	0.847	2.45639690469086e-195	1	EEF2	0.093
3.97791890446176e-193	0.506881605055073	0.98	0.94	8.7275540763891e-189	1	RPL24	0.04
4.03127891745274e-192	0.464675204122373	0.988	0.968	8.8446259448913e-188	1	UBA52	0.02
1.84548831408496e-191	0.455383377659984	0.989	0.968	4.0490013611024e-187	1	RPS7	0.021
1.29522778266791e-188	1.0429292017816	0.407	0.186	2.84172975517338e-184	1	STX7	0.221
2.39007481105703e-187	0.872558416821089	0.296	0.092	5.24382413545912e-183	1	LY9	0.204
1.82321107069978e-186	0.597029113285227	0.981	0.691	4.00012508911532e-182	1	CD52	0.29
7.42027315331173e-181	0.984380396063087	0.472	0.247	1.62800792983659e-176	1	SNX2	0.225
6.26658961316758e-178	0.74755394399276	0.719	0.453	1.37488976112897e-173	1	CD53	0.266
1.05766204768944e-177	0.502572795289716	0.975	0.918	2.32051053263062e-173	1	RPL4	0.0569999999999999
1.38476962123424e-175	0.862215809839831	0.468	0.228	3.03818454898792e-171	1	SP110	0.24
4.65406662463893e-174	0.760270003352858	0.664	0.399	1.02110221744578e-169	1	LIMD2	0.265
4.11870996050888e-168	0.378263571795144	0.999	0.99	9.03644965335648e-164	1	RPS3	0.00900000000000001
4.41842830912703e-167	0.784038852933937	0.827	0.651	9.69403171022469e-163	1	TXNIP	0.176
5.09627713175211e-163	0.782116433569976	0.33	0.123	1.11812320270641e-158	1	PRKCB	0.207
1.99980226753064e-156	0.418601186870715	1	0.994	4.38756617496223e-152	1	RPS19	0.00600000000000001
1.42764796045415e-154	0.914300900895216	0.487	0.287	3.1322596252364e-150	1	SYPL1	0.2
1.30096864365601e-153	0.812688026908429	0.386	0.17	2.8543252041813e-149	1	PPM1K	0.216
1.06619592570823e-148	0.676096864809105	0.257	0.083	2.33923386100386e-144	1	TMEM156	0.174
1.53444188244711e-145	0.697483491260172	0.733	0.504	3.36656549008895e-141	1	TSC22D3	0.229
5.33791582129923e-144	0.829762843736943	0.514	0.297	1.17113873119305e-139	1	REL	0.217
4.84971410105081e-142	0.442347500346123	0.964	0.92	1.06402727377055e-137	1	PFDN5	0.0439999999999999
5.24654466298401e-142	0.570277637082	0.843	0.77	1.15109189905869e-137	1	TOMM7	0.073
4.33236352046673e-140	0.838238903398421	0.452	0.227	9.50520556390401e-136	1	KLF2	0.225
2.08340535715119e-138	0.681606395136851	0.715	0.569	4.57099135358971e-134	1	SNX3	0.146
2.02967069293669e-134	0.739211043337511	0.505	0.287	4.45309750030309e-130	1	TNFAIP8	0.218
2.69085289732625e-134	0.870344829388098	0.425	0.213	5.9037312567338e-130	1	BIRC3	0.212
7.04758327252778e-134	0.816015596813732	0.446	0.252	1.5462397699926e-129	1	TMEM243	0.194
8.03358453384839e-134	0.656216439090679	0.289	0.108	1.76256844672634e-129	1	SP140	0.181
2.00615198185179e-124	0.547806043029207	0.853	0.724	4.40149744818283e-120	1	EIF3E	0.129
3.80608822912762e-119	0.654752249147324	0.602	0.39	8.35055757470599e-115	1	GPSM3	0.212
6.06893415120051e-101	0.552247203632608	0.753	0.676	1.33152415277339e-96	1	PNISR	0.077
8.17109852039577e-100	0.5197341040237	0.786	0.688	1.79273901537483e-95	1	NAP1L1	0.0980000000000001
1.15168001598661e-98	0.378165418774079	0.997	0.977	2.52678595507463e-94	1	RPS3A	0.02
5.05228309482991e-98	0.482426539754945	0.796	0.688	1.10847091100568e-93	1	PNRC1	0.108
1.35965695001378e-95	0.792155305904215	0.349	0.197	2.98308734833023e-91	1	CCDC50	0.152
1.73129677029495e-95	0.669232113636239	0.763	0.55	3.79846511402712e-91	1	CD69	0.213
5.65997245833843e-92	0.587691465372516	0.573	0.384	1.24179795735945e-87	1	EVI2B	0.189
3.35490914172851e-91	0.590089981456856	0.351	0.184	7.36067065695236e-87	1	RGS19	0.167
2.10344336002932e-90	0.614936863425048	0.271	0.126	4.61495473190432e-86	1	GGA2	0.145
2.49423824342134e-90	0.52865786771362	0.714	0.519	5.47235870606643e-86	1	STK17A	0.195
3.31823374132138e-90	0.7284513269477	0.36	0.207	7.2802048284591e-86	1	MBD4	0.153
8.49770319742212e-90	0.665262938999524	0.253	0.117	1.86439608151441e-85	1	CYB561A3	0.136
9.29475811697575e-90	0.484567621225524	0.278	0.121	2.03926993086448e-85	1	CD27	0.157
4.07589674576461e-89	0.621694589954482	0.357	0.19	8.94251746020756e-85	1	INPP5D	0.167
6.26744871580491e-89	0.638736554702826	0.389	0.217	1.3750782482476e-84	1	RCSD1	0.172
1.57631799472299e-88	0.319375159928023	0.983	0.935	3.45844168042224e-84	1	RPLP0	0.0479999999999999
1.59969353336165e-87	0.81948651496318	0.412	0.278	3.50972761219545e-83	1	SMARCB1	0.134
2.1929697867192e-87	0.704176189990843	0.486	0.348	4.81137571206193e-83	1	EIF2S3	0.138
1.12294267480551e-85	0.609405098323777	0.435	0.252	2.46373622852328e-81	1	RHOH	0.183
8.4660592614391e-85	0.616404745334348	0.399	0.235	1.85745340195974e-80	1	DCK	0.164
1.24088456111057e-84	0.500208168428767	0.744	0.673	2.72250072707659e-80	1	ATP6V1G1	0.071
1.26673161502335e-82	0.550541872148614	0.791	0.694	2.77920916336124e-78	1	DUSP1	0.0970000000000001
4.64906213975842e-81	0.510385608693474	0.33	0.171	1.020004233463e-76	1	LAT2	0.159
1.79253421164349e-78	0.684140769318846	0.388	0.246	3.93282006034583e-74	1	POLD4	0.142
1.24642951253256e-77	0.363346046061084	0.404	0.229	2.73466635049644e-73	1	PLAC8	0.175
8.90995306521698e-75	0.593602331514004	0.601	0.518	1.95484370250861e-70	1	SMDT1	0.083
7.38074702609775e-74	0.552743321747593	0.422	0.267	1.61933589752585e-69	1	UCP2	0.155
2.35246449765147e-72	0.720635157077533	0.416	0.293	5.16130710784732e-68	1	EEF1G	0.123
1.13313721689186e-71	0.348178221021762	0.905	0.847	2.48610305386075e-67	1	NPM1	0.0580000000000001
4.27414513229109e-70	0.456926837463677	0.725	0.661	9.37747442024665e-66	1	ANAPC16	0.0639999999999999
4.42368516272988e-69	0.32747676463342	0.964	0.937	9.70556524702935e-65	1	EEF1D	0.0269999999999999
1.89508036100883e-68	0.516667126487095	0.593	0.441	4.15780631205337e-64	1	IFI16	0.152
3.35592391296311e-68	0.738749219734808	0.384	0.257	7.36289706504106e-64	1	SKIL	0.127
1.64028942700705e-65	0.640427993307442	0.258	0.136	3.59879500285347e-61	1	AL121944.1	0.122
3.13118823148005e-64	0.379016119533887	0.41	0.249	6.86982697986724e-60	1	SLC2A3	0.161
7.15660923164095e-64	0.439848430413228	0.29	0.147	1.57016006542203e-59	1	XIST	0.143
3.72129896077042e-62	0.356196794620124	0.814	0.768	8.16452991993031e-58	1	EIF4A2	0.0459999999999999
1.06065926418289e-60	0.575826377375468	0.328	0.207	2.32708642561725e-56	1	PDLIM1	0.121
1.47930374536569e-58	0.524381224152441	0.565	0.467	3.24559241733233e-54	1	RNASET2	0.0979999999999999
3.26372898491627e-56	0.489292270426315	0.607	0.536	7.16062139290630e-52	1	EIF3L	0.071
2.0181282998258e-54	0.522685336496566	0.302	0.175	4.42777348981781e-50	1	AC004687.1	0.127
7.44491599663662e-53	0.3529299286527	0.873	0.806	1.63341456966207e-48	1	SLC25A6	0.0669999999999999
1.66030339185023e-48	0.594008718141206	0.463	0.377	3.64270564171941e-44	1	SNHG8	0.086
7.17220189873548e-48	0.546098805942042	0.576	0.484	1.57358109658256e-43	1	HERPUD1	0.092
2.2984025373027e-47	0.602337575868073	0.304	0.201	5.04269516684212e-43	1	ARID5B	0.103
4.95854236956281e-47	0.457889636390239	0.258	0.149	1.08790419588208e-42	1	TRAF5	0.109
6.57157683013875e-45	0.321113122634964	0.798	0.764	1.44180395653244e-40	1	CCNI	0.034
1.28209105443778e-44	0.373910250636131	0.337	0.206	2.81290777343648e-40	1	LBH	0.131
2.5273922631105e-43	0.469564452123156	0.554	0.479	5.54509862526443e-39	1	CHCHD10	0.0750000000000001
9.38366614396686e-43	0.670082657939318	0.262	0.174	2.05877635198633e-38	1	TSPAN13	0.088
3.53017257650787e-42	0.556772195385982	0.309	0.215	7.74519863285827e-38	1	CTSH	0.094
1.15898472442527e-41	0.404327617735806	0.262	0.156	2.54281248538904e-37	1	BCAS4	0.106
1.17219089175356e-40	0.419961672972408	0.391	0.27	2.57178681650732e-36	1	ANKRD44	0.121
1.736274202593e-39	0.583433224790093	0.303	0.214	3.80938560048905e-35	1	SEL1L3	0.089
4.24896667814431e-39	0.409157398253424	0.288	0.179	9.32223289184861e-35	1	TAGAP	0.109
9.69138353918395e-38	0.412060510449555	0.403	0.293	2.12628954849696e-33	1	ANXA6	0.11
9.95219067274688e-38	0.372129553320445	0.46	0.339	2.18351063360066e-33	1	SEPT6	0.121
1.38776285532172e-37	0.407456117987824	0.348	0.241	3.04475170457586e-33	1	ATM	0.107
1.20073500768156e-36	0.354607875466861	0.327	0.215	2.63441260685334e-32	1	ARHGAP15	0.112
4.1574212225874e-36	0.516480926311342	0.322	0.232	9.12138216235677e-32	1	TRIM38	0.09
6.48328554605411e-36	0.535015525054477	0.345	0.264	1.42243284880427e-31	1	SNHG7	0.081
8.39323406894901e-36	0.494594526870059	0.441	0.363	1.84147555472741e-31	1	SP100	0.078
3.66959834478408e-34	0.501488703710482	0.353	0.272	8.05109876845627e-30	1	CNPY3	0.081
5.75400026282747e-33	0.470282571089842	0.264	0.181	1.26242765766435e-28	1	LYN	0.083
9.50463411541028e-33	0.428665126112525	0.606	0.585	2.08531672492102e-28	1	SEC62	0.021
1.56772107302967e-31	0.459472931806519	0.257	0.172	3.4395800342271e-27	1	PMAIP1	0.085
4.09396518032356e-30	0.351428834787909	0.603	0.576	8.98215960562988e-26	1	EIF3F	0.027
3.78097978678316e-29	0.317288653227777	0.31	0.211	8.29546965220226e-25	1	IL16	0.099
5.93911873290338e-29	0.46540480050192	0.361	0.285	1.303042649999e-24	1	MYCBP2	0.076
6.51732640578708e-27	0.447808237419576	0.387	0.323	1.42990141342969e-22	1	PARP1	0.064
1.52923501426455e-26	0.465398111608446	0.331	0.264	3.35514162129641e-22	1	SKAP2	0.067
4.02589896003921e-26	0.364837163741585	0.564	0.543	8.83282231832602e-22	1	ERP29	0.0209999999999999
2.05179478388356e-24	0.490388886132137	0.352	0.301	4.50163775584054e-20	1	SYNGR2	0.051
9.7707913270835e-23	0.454739664394518	0.405	0.36	2.14371161716212e-18	1	TAF1D	0.045
7.57476788373896e-21	0.44232555062436	0.299	0.236	1.66190407369233e-16	1	ZNF791	0.063
1.77710440120194e-19	0.344178757463557	0.516	0.498	3.89896705623705e-15	1	EIF4B	0.018
2.3681432932641e-19	0.36770001752684	0.298	0.234	5.19570638542144e-15	1	DEGS1	0.064
4.55929662147566e-19	0.41486338581807	0.253	0.192	1.00030967875176e-14	1	PRDM2	0.061
6.44594427174542e-18	0.355984822203632	0.447	0.399	1.41424017322095e-13	1	TNRC6B	0.048
7.16637682683166e-18	0.346992464175847	0.489	0.466	1.57230307580687e-13	1	LSM7	0.023
3.3187170074757e-16	0.347677223943308	0.26	0.206	7.28126511440168e-12	1	LYSMD2	0.054
2.03172711542309e-15	0.346717936322945	0.48	0.471	4.45760929123826e-11	1	GDI2	0.00900000000000001
2.49628732575623e-15	0.411655671212731	0.33	0.293	5.47685439270917e-11	1	ATP2B1	0.037
4.67656548105369e-15	0.393223508078786	0.368	0.338	1.02603846654318e-10	1	GRB2	0.03
1.91694390691613e-14	0.386859481490091	0.413	0.384	4.20577493177399e-10	1	YPEL5	0.029
7.27863158704805e-14	0.344030047130803	0.349	0.312	1.59693177019834e-09	1	UPF2	0.037
1.56232330907827e-13	0.402316659150145	0.373	0.341	3.42773734011772e-09	1	MDM4	0.032
2.01758787600637e-13	0.425757813457705	0.264	0.226	4.42658779995798e-09	1	EBLN3P	0.038
8.09543830244219e-13	0.34297767777773	0.287	0.243	1.77613916355582e-08	1	CYBC1	0.044
1.17997895047713e-11	0.331114604239374	0.368	0.336	2.58887381734682e-07	1	ITSN2	0.032
2.70724496280112e-11	0.368480811133456	0.383	0.37	5.93969544838565e-07	1	RPL22L1	0.013
8.9480573016553e-11	0.349612275826258	0.341	0.318	1.96320377198317e-06	1	DBNL	0.023
4.11700901930332e-10	0.334113696852848	0.279	0.25	9.03271778835147e-06	1	SNAP23	0.029
1.22766697790641e-08	0.302114323805865	0.32	0.295	0.000269350134952666	1	OFD1	0.025
3.67681056231479e-08	0.381688202503121	0.322	0.31	0.000806692237371866	1	FOXP1	0.012
6.76445967421203e-08	0.328897559654516	0.3	0.283	0.00148412245252212	1	NT5C	0.017
1.4387733386895e-06	0.316856624135577	0.285	0.269	0.0315666870508477	1	BLOC1S2	0.016
0	3.6648747353094	0.462	0.05	0	2	GNLY	0.412
0	3.18406759043992	0.627	0.052	0	2	GZMH	0.575
0	2.95702541855847	0.693	0.218	0	2	CCL4	0.475
0	2.91962566986816	0.818	0.345	0	2	NKG7	0.473
0	2.47814872209168	0.606	0.153	0	2	GZMB	0.453
0	2.14048833861312	0.32	0.002	0	2	FGFBP2	0.318
0	2.13315704344866	0.619	0.184	0	2	PRF1	0.435
0	2.11435717189546	0.306	0.02	0	2	GZMK	0.286
0	2.03186509111493	0.732	0.263	0	2	CST7	0.469
0	1.62304448558535	0.258	0.007	0	2	KLRF1	0.251
0	1.45616077643842	0.539	0.169	0	2	ITGB2	0.37
0	1.38496035472289	0.335	0.025	0	2	SAMD3	0.31
0	1.30287397390294	0.281	0.019	0	2	KLRG1	0.262
0	1.13820874530475	0.298	0.045	0	2	SH2D1A	0.253
0	0.845873230865839	1	0.999	0	2	B2M	0.001
5.98525762011121e-298	1.33198543401924	0.279	0.045	1.3131655218524e-293	2	FCGR3A	0.234
1.54850901836395e-293	0.869449422148302	0.984	0.955	3.39742878629051e-289	2	HLA-A	0.029
1.3484868275925e-267	1.19222307649855	0.753	0.357	2.95858009973794e-263	2	CD2	0.396
1.27705712357378e-252	0.68286726185058	0.997	0.986	2.80186332912087e-248	2	HLA-B	0.011
1.27723481372405e-251	0.899908433595036	0.885	0.58	2.80225318131057e-247	2	S100A4	0.305
8.62855735160441e-242	1.37416586751938	0.479	0.181	1.89310548294201e-237	2	APOBEC3G	0.298
7.0982456081842e-239	1.46977098451099	0.482	0.176	1.55735508643561e-234	2	CTSW	0.306
3.4814037028769e-238	2.30425266438949	0.439	0.169	7.63819972411191e-234	2	CMC1	0.27
3.39056082417936e-232	2.22807992425611	0.329	0.083	7.43889044824951e-228	2	CCL3	0.246
9.48458056464432e-209	0.894825676323572	0.896	0.646	2.08091697588296e-204	2	PTPRC	0.25
4.21714970707573e-199	0.959698765760478	0.834	0.529	9.25242645732415e-195	2	HCST	0.305
1.44934095034871e-187	1.3124596502789	0.592	0.329	3.17985404506506e-183	2	IFITM1	0.263
1.23963290614556e-185	1.0917461053433	0.409	0.15	2.71975459608336e-181	2	PYHIN1	0.259
1.62725969441133e-182	0.40232453712764	1	0.997	3.57020776953846e-178	2	MALAT1	0.003
3.70564801384474e-171	0.54255738457639	0.913	0.626	8.13019174237537e-167	2	SRGN	0.287
1.68484062538497e-168	1.22417877045626	0.676	0.459	3.69654033209463e-164	2	IFITM2	0.217
9.96954175710943e-167	0.731997413515753	0.949	0.938	2.18731746150981e-162	2	PFN1	0.011
5.96876880899325e-153	0.816273514493424	0.889	0.624	1.30954787669312e-148	2	IL32	0.265
6.24468135896688e-152	0.999875009442497	0.483	0.229	1.37008309015733e-147	2	GIMAP4	0.254
9.20396871312983e-152	0.618578489488798	0.976	0.953	2.01935073566068e-147	2	HLA-C	0.023
1.27257332039717e-149	0.952235169713845	0.307	0.1	2.79202586495139e-145	2	SPOCK2	0.207
2.02370780800843e-146	1.12086206724572	0.598	0.331	4.4400149307705e-142	2	KLRD1	0.267
3.75462556672736e-146	1.01910423470918	0.461	0.212	8.23764849339982e-142	2	GZMM	0.249
1.31032196445588e-142	0.873607386607332	0.408	0.171	2.8748463900162e-138	2	LAT	0.237
2.18295076533554e-141	0.754758218219984	0.646	0.389	4.78939397914617e-137	2	EMP3	0.257
8.81291601370524e-128	0.668597240035998	0.904	0.899	1.93355377340693e-123	2	MYL12A	0.005
7.82603820197704e-125	0.985911936696634	0.313	0.122	1.71703278151376e-120	2	PLEK	0.191
3.8886876870516e-114	0.848789044147222	0.492	0.262	8.53178078539121e-110	2	GIMAP7	0.23
7.67656690366357e-112	0.975260966082133	0.522	0.321	1.68423877866379e-107	2	LY6E	0.201
5.11833008087143e-108	0.645916300750425	0.765	0.45	1.12296161974319e-103	2	CD3D	0.315
1.20644517464469e-106	0.552647713232044	0.911	0.897	2.64694071317045e-102	2	HLA-E	0.014
4.4752566476959e-106	0.930146371617205	0.405	0.209	9.8187130850448e-102	2	ARL4C	0.196
4.52983370336072e-105	0.653736621334644	0.859	0.69	9.93845514517342e-101	2	CORO1A	0.169
3.46921562562218e-104	0.980769650038635	0.677	0.533	7.61145908261507e-100	2	CRIP1	0.144
6.81994639879119e-98	0.582238170422094	0.695	0.406	1.49629623989479e-93	2	CD3E	0.289
8.10846427499097e-98	0.966542763648396	0.46	0.284	1.77899706193302e-93	2	C12orf75	0.176
4.68563797437554e-97	0.995909005754618	0.326	0.149	1.02802897157799e-92	2	XIST	0.177
1.7199111789866e-89	0.916998556435348	0.474	0.308	3.77348512669659e-85	2	SYNE2	0.166
3.33179756806011e-88	0.817029066671841	0.584	0.424	7.30996386432388e-84	2	IL2RG	0.16
5.46275513270369e-88	0.726477455921834	0.643	0.418	1.19852847611519e-83	2	TRBC2	0.225
1.8477401519553e-87	0.457641418949994	0.929	0.93	4.05394189338992e-83	2	DDX5	-0.001
6.51058074800813e-87	0.773994902278296	0.312	0.145	1.42842141611298e-82	2	GNG2	0.167
1.30276428610964e-84	1.76634198102351	0.345	0.171	2.85826484372454e-80	2	CCL4L2	0.174
6.11570285488022e-84	0.743391461622235	0.639	0.525	1.34178520636072e-79	2	PSMB9	0.114
1.67261673036175e-83	0.872903086943676	0.422	0.253	3.66972110641368e-79	2	MYO1F	0.169
7.10224940508101e-83	0.601070274100666	0.603	0.375	1.55823351947477e-78	2	LCK	0.228
1.12210012425169e-82	0.914459460318323	0.425	0.264	2.46188767260821e-78	2	CCND3	0.161
1.6964848270889e-81	0.597250532471517	0.461	0.249	3.72208771063304e-77	2	CD247	0.212
2.58570170129513e-81	0.646193708508962	0.746	0.504	5.6730295326415e-77	2	TRAC	0.242
2.98651232893188e-81	0.78106727398442	0.393	0.219	6.55240804967653e-77	2	DOK2	0.174
4.60104109901107e-79	0.438254555373518	0.999	0.992	1.00946841712303e-74	2	ACTB	0.00700000000000001
6.11763288590858e-78	0.647605086351768	0.499	0.295	1.34220865516834e-73	2	ANXA1	0.204
2.15924929723458e-77	0.889001997268232	0.479	0.297	4.73739295813268e-73	2	ITM2A	0.182
7.48396215379355e-77	0.832397785471494	0.353	0.184	1.64198129654231e-72	2	RORA	0.169
1.18371690549635e-76	0.999005480985554	0.433	0.26	2.597074890659e-72	2	DUSP2	0.173
4.92338428585859e-75	0.321658880622466	0.836	0.479	1.08019051231738e-70	2	CCL5	0.357
5.63383683515413e-72	0.880034735734267	0.504	0.375	1.23606380163282e-67	2	CTSC	0.129
2.14828398749545e-69	0.81946120323912	0.588	0.53	4.71333506856502e-65	2	RAP1B	0.0579999999999999
5.14960667578057e-69	0.694579161071668	0.565	0.384	1.12982370466626e-64	2	CLEC2D	0.181
1.04628760951208e-67	0.785753231113215	0.327	0.182	2.29555501526951e-63	2	FLNA	0.145
1.9380936762949e-64	0.658816410553797	0.401	0.221	4.25217752579101e-60	2	CD8A	0.18
4.62781414759321e-64	0.734525833420386	0.46	0.269	1.01534242398195e-59	2	KLRB1	0.191
8.78443183460355e-63	0.928105957225211	0.468	0.362	1.92730434451202e-58	2	LITAF	0.106
1.6701523202382e-62	0.815425442322392	0.343	0.189	3.66431419060261e-58	2	TIGIT	0.154
2.7360741248121e-60	0.60284871707522	0.54	0.367	6.00294662983775e-56	2	FYB1	0.173
1.29090754952386e-59	0.735908793643456	0.375	0.231	2.83225116365535e-55	2	BIN2	0.144
1.4090125969762e-59	0.65120629982114	0.26	0.126	3.09137363776579e-55	2	SIT1	0.134
8.87723782514106e-59	0.694559183897929	0.338	0.194	1.94766597883595e-54	2	SPN	0.144
4.09962073279983e-58	0.561362086608834	0.765	0.758	8.99456788776282e-54	2	CALM1	0.00700000000000001
7.77478618697373e-58	0.67594093253605	0.322	0.183	1.70578808942204e-53	2	MYO1G	0.139
4.78427368981483e-57	0.466555591353649	0.833	0.81	1.04966964754537e-52	2	SH3BGRL3	0.0229999999999999
7.52194506712938e-57	0.616155002548	0.347	0.189	1.65031474772819e-52	2	CD8B	0.158
7.28068978845084e-56	0.777497738852125	0.389	0.259	1.59738333958611e-51	2	CHST12	0.13
2.13634540123993e-54	0.752476877201169	0.464	0.358	4.6871418103204e-50	2	HLA-F	0.106
3.14543171943675e-54	0.729779379807302	0.495	0.39	6.90107719244423e-50	2	RNF213	0.105
7.97699355523251e-54	0.547480515542197	0.62	0.497	1.75015238601801e-49	2	GMFG	0.123
1.79852046010372e-51	0.576618842844747	0.283	0.151	3.94595388946757e-47	2	RIPOR2	0.132
6.02052006748215e-50	0.78256330994444	0.365	0.243	1.32090210280558e-45	2	CYTOR	0.122
7.93116028871225e-48	0.691631323901749	0.38	0.245	1.74009656734347e-43	2	KLF2	0.135
3.2968110744553e-47	0.522985687927215	0.699	0.579	7.23320349735493e-43	2	ID2	0.12
9.71714070608863e-46	0.681243536233399	0.399	0.286	2.13194067091585e-41	2	AAK1	0.113
1.38987340192287e-44	0.692655933779738	0.53	0.463	3.04938224381878e-40	2	PPP2R5C	0.067
3.87024812992821e-44	0.841951303309358	0.342	0.229	8.49132439706249e-40	2	APOBEC3C	0.113
1.20102819039041e-43	0.477909737185947	0.564	0.435	2.63505584971655e-39	2	RARRES3	0.129
2.89574293822901e-43	0.359735378706913	0.846	0.876	6.35326000647445e-39	2	TMA7	-0.03
6.28092452301398e-43	0.571465843778418	0.254	0.143	1.37803484034927e-38	2	S1PR4	0.111
8.24478690082949e-43	0.514423365453004	0.356	0.221	1.80890624604199e-38	2	PRKCH	0.135
3.80522011240591e-42	0.789558940611912	0.324	0.224	8.34865292661857e-38	2	APMAP	0.1
4.13840207244688e-42	0.584190989852462	0.616	0.584	9.07965414694845e-38	2	ARL6IP5	0.032
5.42966796668944e-42	0.477718109101113	0.709	0.712	1.19126915189166e-37	2	N4BP2L2	-0.003
1.70579900124068e-41	0.329033717775911	0.632	0.457	3.74252300872204e-37	2	CXCR4	0.175
1.70823042621864e-41	0.651081659213186	0.404	0.298	3.7478575551237e-37	2	ANXA6	0.106
1.74984969303259e-41	0.593982822556393	0.269	0.157	3.8391702265135e-37	2	SLA	0.112
2.21090163692281e-41	0.581804560207894	0.454	0.337	4.85071819140864e-37	2	TRAF3IP3	0.117
2.38507397117257e-41	0.77462749515263	0.411	0.332	5.23285229275261e-37	2	ARPC5L	0.079
1.04424300707488e-39	0.572006188541473	0.359	0.241	2.29106915752229e-35	2	PLAC8	0.118
1.87564695736177e-39	0.546995856683532	0.624	0.526	4.11516942445172e-35	2	TSC22D3	0.098
4.72683353620585e-39	0.306756695053439	0.914	0.912	1.03706727784356e-34	2	CYBA	0.002
5.71804447682467e-39	0.5232001107463	0.447	0.324	1.25453895821533e-34	2	TBC1D10C	0.123
6.53488121800505e-38	0.761393344998267	0.293	0.195	1.43375293923031e-33	2	ADGRE5	0.098
1.95529781803805e-37	0.585392240439562	0.296	0.188	4.28992341277549e-33	2	ETS1	0.108
6.60133881625852e-37	0.895354555290893	0.382	0.308	1.44833373628712e-32	2	ITGB1	0.074
5.68848942113534e-35	0.785173845627089	0.434	0.301	1.24805457899709e-30	2	TRBC1	0.133
7.97507993823782e-35	0.681340719658891	0.268	0.177	1.74973253844938e-30	2	TPST2	0.091
1.0754687620009e-34	0.462018303155244	0.55	0.44	2.35957846382998e-30	2	LCP1	0.11
1.46005352810812e-34	0.438722160106058	0.749	0.756	3.20335744066922e-30	2	SUB1	-0.00700000000000001
1.69974200961708e-34	0.661084131168142	0.308	0.209	3.72923396909987e-30	2	PIM1	0.099
1.8429666513148e-34	0.333692495300114	0.514	0.349	4.04346883298468e-30	2	CD3G	0.165
9.05043118264749e-33	0.534698511800039	0.401	0.292	1.98566460147286e-28	2	PTPN7	0.109
1.18076021913202e-32	0.637748707055906	0.338	0.247	2.59058792077566e-28	2	ATM	0.091
1.27029650583017e-32	0.544430841731455	0.284	0.184	2.7870305337914e-28	2	ITGA4	0.1
4.97737282722521e-32	0.550559078239725	0.38	0.282	1.09203559829321e-27	2	ARHGAP30	0.098
3.27255934509575e-31	0.318477526619252	0.843	0.873	7.17999520314008e-27	2	ARPC2	-0.03
5.90407018004538e-31	0.51085400699267	0.415	0.324	1.29535299750196e-26	2	WIPF1	0.091
1.29419357231911e-30	0.420971217963118	0.662	0.697	2.83946069766814e-26	2	PSME1	-0.0349999999999999
1.49527941970197e-30	0.551846212879724	0.334	0.241	3.28064304682611e-26	2	FMNL1	0.093
2.36560706111052e-30	0.55523481224412	0.467	0.377	5.19014189207649e-26	2	CLEC2B	0.09
8.6934570178033e-30	0.466952382980834	0.549	0.442	1.90734446970604e-25	2	LGALS1	0.107
1.5633824251535e-29	0.396171639291226	0.62	0.543	3.43006104078678e-25	2	RAC2	0.077
7.43311162172301e-29	0.479766072430714	0.605	0.609	1.63082468980603e-24	2	ARF6	-0.004
1.70190768427529e-28	0.598653047598453	0.513	0.457	3.73398545929999e-24	2	IFI16	0.056
8.77374443548625e-28	0.491781967782921	0.298	0.202	1.92495952914568e-23	2	SLFN5	0.096
2.8913698318678e-27	0.587310841152225	0.442	0.388	6.34366541111795e-23	2	PCSK7	0.054
5.99115606634199e-27	0.382899928742676	0.702	0.732	1.31445964095543e-22	2	SEPT7	-0.03
5.90803891981435e-26	0.313635468850306	0.76	0.701	1.29622373900727e-21	2	ARHGDIB	0.0590000000000001
1.01512820639082e-25	0.456159662367559	0.425	0.337	2.22719128482145e-21	2	IKZF1	0.088
2.49266534813405e-25	0.457802342698936	0.559	0.539	5.4689077738061e-21	2	VAMP2	0.02
5.33088909270501e-25	0.314609896551617	0.884	0.895	1.16959706693948e-20	2	BTG1	-0.011
3.14624193298234e-24	0.707164916416403	0.29	0.225	6.90285480096325e-20	2	EFHD2	0.065
4.43405338595722e-24	0.458895520091984	0.262	0.174	9.72831312879014e-20	2	SYTL3	0.088
4.54617675043691e-24	0.387030675769504	0.557	0.483	9.97431179045857e-20	2	CD53	0.0740000000000001
2.43026140222754e-23	0.360288018003516	0.635	0.569	5.33199351648722e-19	2	LSP1	0.0660000000000001
3.82691372941582e-23	0.563542352666186	0.466	0.453	8.39624872233831e-19	2	YWHAQ	0.013
9.75071016048415e-23	0.716121801589195	0.344	0.274	2.13930580921022e-18	2	C1orf56	0.07
1.53875863001157e-22	0.418184089712199	0.263	0.181	3.37603643424539e-18	2	RASAL3	0.082
3.53152071958845e-22	0.442466613016938	0.538	0.514	7.74815645877707e-18	2	STK4	0.024
5.73173300417158e-21	0.47284065219695	0.369	0.298	1.25754222111524e-16	2	PPP1R18	0.071
1.93519007994206e-20	0.537820744766329	0.265	0.192	4.24580703539289e-16	2	TNFRSF1B	0.073
1.05559687028028e-19	0.488213289499765	0.349	0.284	2.31597953339493e-15	2	SUN2	0.065
2.13895197016892e-19	0.406947237137033	0.49	0.43	4.6928606225506e-15	2	LIMD2	0.06
2.27107456849877e-19	0.456358059760548	0.3	0.228	4.98273760328629e-15	2	EMB	0.072
4.52128722511066e-19	0.465209451388219	0.488	0.476	9.9197041718928e-15	2	FAM49B	0.012
8.30298419958908e-19	0.421099105724861	0.293	0.217	1.82167473338984e-14	2	LBH	0.076
1.25876440275996e-18	0.539319950847719	0.342	0.283	2.76172909965535e-14	2	UCP2	0.0590000000000001
1.30053471844593e-18	0.563665289075551	0.323	0.269	2.85337317227038e-14	2	BTN3A2	0.054
4.81246625503368e-18	0.49070090561059	0.357	0.303	1.05585509635439e-13	2	ARHGEF1	0.054
6.78824261670249e-18	0.311524135097556	0.669	0.715	1.48934043010453e-13	2	SNRPD2	-0.0459999999999999
6.88751149783686e-18	0.301250145154903	0.541	0.455	1.51112002262541e-13	2	ACAP1	0.086
1.29375124556087e-17	0.487237566677764	0.434	0.401	2.83849023276055e-13	2	XBP1	0.033
1.35294281082773e-17	0.42155050373151	0.265	0.192	2.96835652695604e-13	2	ZEB2	0.073
3.46567364165219e-17	0.38403362397996	0.259	0.182	7.6036879697849e-13	2	IL2RB	0.077
4.60512525688122e-17	0.393484131004948	0.463	0.416	1.01036448135974e-12	2	GPSM3	0.047
6.78106128681012e-17	0.362899502299185	0.614	0.663	1.48776484632614e-12	2	SON	-0.049
9.08715760169043e-17	0.576791775708866	0.395	0.377	1.99372237781088e-12	2	AES	0.018
2.45261141784085e-16	0.398801645722175	0.366	0.307	5.38102945074283e-12	2	MSN	0.059
3.32681647038471e-16	0.476282029068234	0.796	0.818	7.29903533602405e-12	2	HSP90AA1	-0.0219999999999999
4.33110138411048e-16	0.464241001336935	0.259	0.198	9.5024364367384e-12	2	RAB27A	0.061
1.13490913837025e-15	0.458620536891116	0.428	0.389	2.48999064958433e-11	2	IRF1	0.039
1.41881676000739e-15	0.302584426152573	0.671	0.715	3.11288397145622e-11	2	SRSF7	-0.0439999999999999
3.33991917248791e-15	0.36891215532703	0.313	0.247	7.32778266443847e-11	2	GPR65	0.066
4.99282180230568e-15	0.609231836264286	0.309	0.263	1.09542510342587e-10	2	CDC42SE1	0.046
7.71242417099565e-15	0.477842002567798	0.327	0.274	1.69210586311645e-10	2	CARD16	0.053
8.7385217175055e-15	0.596440344233578	0.354	0.327	1.91723166482071e-10	2	CFLAR	0.027
2.32416216677995e-14	0.754175020480617	0.258	0.208	5.0992117939152e-10	2	CREM	0.05
3.63377523697441e-14	0.309209281157659	0.682	0.731	7.97250286992187e-10	2	UBL5	-0.0489999999999999
9.43188142000212e-14	0.408463096226885	0.408	0.376	2.06935478354847e-09	2	ICAM3	0.032
1.04348944236096e-13	0.592232072344072	0.298	0.243	2.28941583653996e-09	2	TNFAIP3	0.055
2.4735404683939e-13	0.415098908511089	0.29	0.235	5.42694778765623e-09	2	AKNA	0.055
2.7652133588565e-13	0.406760908750845	0.281	0.227	6.06687810933115e-09	2	PTPN4	0.054
3.34879213863437e-13	0.429257965162265	0.428	0.412	7.34724995216381e-09	2	PAXX	0.016
1.58542550627236e-12	0.358809310401192	0.339	0.289	3.47842356076155e-08	2	PIP4K2A	0.05
3.22840624480265e-12	0.376813503867035	0.262	0.21	7.08312330109702e-08	2	ITGB7	0.052
4.75180677516117e-12	0.450287093081625	0.353	0.318	1.04254640647036e-07	2	MBP	0.035
7.12844229202876e-12	0.348534685080072	0.265	0.213	1.56398023887111e-07	2	RASSF5	0.052
7.77158629458043e-12	0.410359031580783	0.468	0.471	1.70508603303095e-07	2	CD44	-0.00299999999999995
1.24062812082597e-11	0.324905663985337	0.333	0.277	2.72193809709218e-07	2	FYN	0.056
2.15155083414189e-11	0.327229984441196	0.394	0.353	4.7205025301073e-07	2	GYPC	0.041
2.31489780154905e-11	0.544518892047288	0.296	0.27	5.07888577659861e-07	2	PRMT2	0.026
2.3280769622928e-11	0.393939368314439	0.503	0.534	5.10780085527039e-07	2	TRAPPC1	-0.031
2.97766347050679e-11	0.461173894686094	0.453	0.482	6.53299365429189e-07	2	PSMB8	-0.029
4.78862739948891e-11	0.417523169062994	0.276	0.229	1.05062485144787e-06	2	LYAR	0.047
1.05779890556139e-10	0.405093679119741	0.629	0.651	2.32081079880169e-06	2	KLF6	-0.022
1.11213915039543e-10	0.445054398483785	0.452	0.472	2.44003329596757e-06	2	PRPF38B	-0.02
5.041176420454e-10	0.394769730557071	0.463	0.484	1.10603410664761e-05	2	LRRFIP1	-0.021
1.11944080611766e-09	0.303429706073412	0.596	0.663	2.45605312862216e-05	2	ACTR3	-0.0670000000000001
1.42026134671036e-09	0.37667247085712	0.521	0.558	3.11605339468253e-05	2	RSRP1	-0.037
2.16741177782362e-09	0.32934704594684	0.323	0.283	4.75530144054501e-05	2	ANKRD44	0.04
3.4417824939168e-09	0.31439267336805	0.614	0.696	7.55127079165346e-05	2	PNISR	-0.082
4.11444820072995e-09	0.331661158188458	0.531	0.564	9.02709935240152e-05	2	CD99	-0.0329999999999999
5.85402647179301e-09	0.366352011950581	0.629	0.682	0.000128437340791139	2	TXNIP	-0.053
9.56197243122345e-09	0.476090448989848	0.283	0.26	0.000209789675141042	2	TAP1	0.023
1.02217907058806e-08	0.331510680733587	0.551	0.618	0.00022426608808702	2	CAP1	-0.0669999999999999
1.12662311508287e-08	0.347198520303001	0.547	0.624	0.000247181111449181	2	PPP1CA	-0.077
1.1315053447991e-08	0.479098455960591	0.265	0.238	0.000248252272648923	2	TUBA4A	0.027
2.78911450670891e-08	0.388166476317058	0.416	0.419	0.000611931722771934	2	CELF2	-0.003
2.94915612198231e-08	0.303226008400754	0.473	0.483	0.000647044853162919	2	LDHB	-0.01
4.43191803648787e-08	0.405223003781714	0.293	0.265	0.000972362817205438	2	RBL2	0.028
6.86155284416583e-08	0.377295884852357	0.368	0.339	0.00150542469400998	2	SAMSN1	0.029
8.72728305682441e-08	0.402833912860737	0.449	0.496	0.00191476590266728	2	TMEM50A	-0.047
1.13945459814154e-07	0.453068898672632	0.336	0.333	0.00249996338832253	2	SH3KBP1	0.003
1.72645107772213e-07	0.343016263278382	0.38	0.368	0.00378783366452235	2	ISG15	0.012
2.30590822298276e-07	0.439188262548591	0.278	0.25	0.00505916264122417	2	CCND2	0.028
2.48363390658282e-07	0.314478004282031	0.499	0.536	0.00544909279104271	2	FXYD5	-0.037
2.63659942277679e-07	0.345270837502194	0.426	0.444	0.00578469913357227	2	CDC42SE2	-0.018
3.39615990568337e-07	0.348318386573763	0.526	0.599	0.00745117483306931	2	NDUFA3	-0.073
3.76026010096813e-07	0.398570072898162	0.446	0.488	0.00825001066152407	2	ATRX	-0.042
4.79901985642238e-07	0.434484154939748	0.272	0.252	0.0105290495649907	2	FAM107B	0.02
1.58448468978296e-06	0.436887338027325	0.39	0.417	0.0347635940938383	2	CD47	-0.027
1.97068778539436e-06	0.324993350066777	0.418	0.446	0.0432368900115522	2	ARL6IP1	-0.028
0	5.51505564417742	0.751	0.06	0	3	S100A9	0.691
0	5.39705346599766	0.652	0.038	0	3	S100A8	0.614
0	4.74775664079676	0.971	0.166	0	3	LYZ	0.805
0	4.16914045468833	0.427	0.062	0	3	CXCL8	0.365
0	4.0138461655362	0.942	0.032	0	3	AIF1	0.91
0	3.8543592429369	0.736	0.012	0	3	FCN1	0.724
0	3.76307730725125	0.995	0.152	0	3	TYROBP	0.843
0	3.72615861494511	0.846	0.326	0	3	TIMP1	0.52
0	3.52855707048198	0.828	0.024	0	3	MNDA	0.804
0	3.50829438520019	0.363	0.023	0	3	C1QA	0.34
0	3.42202528629169	0.794	0.021	0	3	CD14	0.773
0	3.41426938500689	0.822	0.016	0	3	MS4A6A	0.806
0	3.33975331002893	0.423	0.016	0	3	IL1B	0.407
0	3.33083562248002	0.292	0.019	0	3	C1QB	0.273
0	3.31606391671249	0.908	0.054	0	3	LST1	0.854
0	3.27370023791569	0.97	0.322	0	3	CST3	0.648
0	3.15092017025208	0.973	0.182	0	3	FCER1G	0.791
0	3.15060575044622	0.965	0.417	0	3	CTSS	0.548
0	2.93521503042207	0.386	0.004	0	3	S100A12	0.382
0	2.87366038119705	0.543	0.062	0	3	AC020656.1	0.481
0	2.86280358095613	0.599	0.025	0	3	VCAN	0.574
0	2.83242934836409	0.287	0.01	0	3	C1QC	0.277
0	2.81084018001826	0.957	0.43	0	3	PSAP	0.527
0	2.78965478137535	0.978	0.352	0	3	HLA-DRA	0.626
0	2.78735504146323	0.767	0.179	0	3	NAMPT	0.588
0	2.71435130616045	0.947	0.391	0	3	HLA-DRB1	0.556
0	2.66683355500979	0.664	0.157	0	3	SOD2	0.507
0	2.65894742349344	0.742	0.005	0	3	CSTA	0.737
0	2.57563298107008	0.999	0.964	0	3	FTL	0.035
0	2.55903309885455	0.898	0.262	0	3	TYMP	0.636
0	2.47087619564139	0.991	0.621	0	3	SRGN	0.37
0	2.4646881734974	0.84	0.15	0	3	AP1S2	0.69
0	2.4602517091942	0.926	0.363	0	3	NPC2	0.563
0	2.43499680470156	0.974	0.633	0	3	SAT1	0.341
0	2.42557519351241	0.955	0.577	0	3	S100A4	0.378
0	2.3674339834296	0.846	0.362	0	3	HLA-DPA1	0.484
0	2.35814091286884	0.754	0.052	0	3	CYBB	0.702
0	2.35583413597216	0.766	0.21	0	3	CTSB	0.556
0	2.34746633224281	0.779	0.055	0	3	FGL2	0.724
0	2.33197079240707	0.874	0.386	0	3	HLA-DPB1	0.488
0	2.31041822140094	0.612	0.081	0	3	PLAUR	0.531
0	2.30828198039893	0.656	0.016	0	3	CPVL	0.64
0	2.27581038603638	0.723	0.073	0	3	CD68	0.65
0	2.26197947027597	0.77	0.363	0	3	NFKBIA	0.407
0	2.23275400287371	0.861	0.28	0	3	GRN	0.581
0	2.21871886054856	0.999	0.98	0	3	FTH1	0.019
0	2.19506155003358	0.957	0.401	0	3	LGALS1	0.556
0	2.16178491191098	0.635	0.004	0	3	CFP	0.631
0	2.15102793788946	0.3	0.037	0	3	EREG	0.263
0	2.14586588753031	0.518	0.12	0	3	BCL2A1	0.398
0	2.14318792705144	0.666	0.013	0	3	MS4A7	0.653
0	2.11278150127698	0.663	0.031	0	3	IFI30	0.632
0	2.10418908904413	0.257	0.014	0	3	IL1RN	0.243
0	2.08817947073147	0.431	0.004	0	3	CLEC10A	0.427
0	2.05279971867174	0.488	0.004	0	3	RETN	0.484
0	2.04550557603372	0.732	0.058	0	3	C1orf162	0.674
0	2.02858941662117	0.746	0.044	0	3	SPI1	0.702
0	1.99343322062117	0.778	0.282	0	3	RGS2	0.496
0	1.95466016542824	0.892	0.367	0	3	EMP3	0.525
0	1.92032413337724	0.791	0.316	0	3	CEBPB	0.475
0	1.91537501526245	0.983	0.574	0	3	S100A11	0.409
0	1.90584906246429	0.598	0.007	0	3	IGSF6	0.591
0	1.90116796474291	0.298	0.014	0	3	PTGS2	0.284
0	1.85948115546982	0.772	0.149	0	3	ITGB2	0.623
0	1.83444773111053	0.542	0.01	0	3	CLEC12A	0.532
0	1.80544520367682	0.964	0.571	0	3	VIM	0.393
0	1.79867961647146	0.798	0.245	0	3	FCGRT	0.553
0	1.78644108866912	0.842	0.369	0	3	TSPO	0.473
0	1.77825392988557	0.381	0.002	0	3	VSIG4	0.379
0	1.75936611211357	0.595	0.007	0	3	CLEC7A	0.588
0	1.75162443914477	0.628	0.033	0	3	TNFSF13B	0.595
0	1.73809674832356	0.86	0.261	0	3	ANXA1	0.599
0	1.7276672412718	0.633	0.178	0	3	GLUL	0.455
0	1.72017087382405	0.966	0.597	0	3	CD74	0.369
0	1.70439610349167	0.757	0.225	0	3	HLA-DMA	0.532
0	1.66918394835294	0.698	0.142	0	3	RNF130	0.556
0	1.66890242886034	0.667	0.185	0	3	CEBPD	0.482
0	1.66784393951848	0.985	0.709	0	3	NEAT1	0.276
0	1.65792575920859	0.538	0.011	0	3	FCGR2A	0.527
0	1.63080720104298	0.725	0.157	0	3	SAMHD1	0.568
0	1.62131774004953	0.643	0.18	0	3	BLVRB	0.463
0	1.61970296722387	0.722	0.259	0	3	ASAH1	0.463
0	1.61801842742456	0.375	0.038	0	3	CTSL	0.337
0	1.61368487831611	0.49	0.006	0	3	CD36	0.484
0	1.58679726809105	0.683	0.086	0	3	SERPINA1	0.597
0	1.56634945192778	0.42	0.001	0	3	CD300E	0.419
0	1.56249682476627	0.658	0.092	0	3	RNASE6	0.566
0	1.55399799962001	0.622	0.068	0	3	LY96	0.554
0	1.5450170866099	0.464	0.003	0	3	C5AR1	0.461
0	1.5393941385292	0.713	0.147	0	3	ZEB2	0.566
0	1.52728110901839	0.575	0.041	0	3	KCTD12	0.534
0	1.52411318352243	0.762	0.272	0	3	PYCARD	0.49
0	1.51331298482549	0.449	0.032	0	3	MAFB	0.417
0	1.51015169155933	0.646	0.2	0	3	CTSZ	0.446
0	1.50702567375364	0.453	0.002	0	3	FPR1	0.451
0	1.49807077766574	0.395	0.005	0	3	SMIM25	0.39
0	1.47621904254193	0.793	0.313	0	3	ANXA5	0.48
0	1.45769509714631	0.894	0.525	0	3	COTL1	0.369
0	1.44688569092919	0.545	0.022	0	3	MPEG1	0.523
0	1.43219608824105	0.366	0.003	0	3	MS4A4A	0.363
0	1.42327634752845	0.504	0.007	0	3	NCF2	0.497
0	1.41902951847795	0.54	0.024	0	3	CD86	0.516
0	1.40086521334681	0.515	0.033	0	3	CD302	0.482
0	1.39613503719565	0.441	0.004	0	3	CSF3R	0.437
0	1.38159868461731	0.79	0.352	0	3	AP2S1	0.438
0	1.38116294400968	0.565	0.168	0	3	NFKBIZ	0.397
0	1.35990427219764	0.84	0.393	0	3	SDCBP	0.447
0	1.35342164478838	0.348	0.041	0	3	FCGR3A	0.307
0	1.35061770009176	0.94	0.684	0	3	DUSP1	0.256
0	1.3500592757955	0.743	0.259	0	3	APLP2	0.484
0	1.34065168985233	0.367	0.048	0	3	SGK1	0.319
0	1.33900340372871	0.362	0.009	0	3	SLC11A1	0.353
0	1.32257305230227	0.596	0.103	0	3	TGFBI	0.493
0	1.31990460441328	0.448	0.003	0	3	CSF1R	0.445
0	1.30922059345532	0.493	0.114	0	3	LIPA	0.379
0	1.28293499945864	0.488	0.02	0	3	RAB31	0.468
0	1.25675932714935	0.685	0.238	0	3	CARD16	0.447
0	1.24030514936957	0.476	0.008	0	3	HCK	0.468
0	1.23769733873897	0.986	0.776	0	3	S100A6	0.21
0	1.23740962719876	0.609	0.136	0	3	HLA-DMB	0.473
0	1.23563450921	0.76	0.359	0	3	GABARAP	0.401
0	1.22651865700812	0.564	0.118	0	3	PTPRE	0.446
0	1.22613977851697	0.532	0.102	0	3	PLEK	0.43
0	1.21624029888685	0.374	0.051	0	3	FCGR2B	0.323
0	1.2127567888059	0.408	0.084	0	3	LGALS2	0.324
0	1.20926644558965	0.454	0.02	0	3	SLC7A7	0.434
0	1.20325272572332	0.364	0.002	0	3	CD163	0.362
0	1.20074738581478	0.518	0.054	0	3	CCDC88A	0.464
0	1.1956641029737	0.789	0.378	0	3	ATP6V0B	0.411
0	1.18722283549279	0.521	0.127	0	3	GCA	0.394
0	1.17773375227373	0.322	0.001	0	3	CLEC4E	0.321
0	1.16757104929235	0.273	0.001	0	3	MARCO	0.272
0	1.15799389924702	0.309	0.003	0	3	TREM1	0.306
0	1.15671420662516	0.999	0.98	0	3	TMSB10	0.019
0	1.15206634704913	0.471	0.099	0	3	HNMT	0.372
0	1.14588224369025	0.597	0.176	0	3	VSIR	0.421
0	1.14025785137416	0.446	0.067	0	3	NUP214	0.379
0	1.13441221189392	0.407	0.003	0	3	PILRA	0.404
0	1.10986555206304	0.589	0.141	0	3	TPP1	0.448
0	1.10856125441063	0.575	0.176	0	3	IFNGR1	0.399
0	1.10197547574656	0.6	0.202	0	3	PPT1	0.398
0	1.10185158411758	0.449	0.055	0	3	CALHM6	0.394
0	1.09520768234808	0.582	0.192	0	3	CTSH	0.39
0	1.09183106092889	0.324	0.002	0	3	LILRA5	0.322
0	1.09022772313964	0.372	0.009	0	3	ITGAM	0.363
0	1.08995310248239	0.494	0.094	0	3	DPYSL2	0.4
0	1.08600750861963	0.377	0.007	0	3	CLEC4A	0.37
0	1.07364380535378	0.425	0.073	0	3	PHACTR1	0.352
0	1.07091711275867	0.296	0.001	0	3	MSR1	0.295
0	1.06514512269101	0.474	0.096	0	3	ATP6V1B2	0.378
0	1.06034441272129	0.982	0.905	0	3	CYBA	0.077
0	1.05375481138791	0.339	0.057	0	3	HMOX1	0.282
0	1.04362899639886	0.401	0.022	0	3	KYNU	0.379
0	1.04054463198681	0.256	0.004	0	3	MRC1	0.252
0	1.02491177707531	0.364	0.003	0	3	LILRB2	0.361
0	1.02090161098351	0.484	0.108	0	3	MFSD1	0.376
0	1.02037725975868	0.365	0.004	0	3	CSF2RA	0.361
0	1.01559735681264	0.414	0.033	0	3	TBXAS1	0.381
0	1.01549447838343	0.422	0.042	0	3	FGR	0.38
0	1.01184503633016	0.416	0.059	0	3	RAB32	0.357
0	1.0081865648441	0.378	0.004	0	3	LILRB3	0.374
0	1.00681360443584	0.446	0.054	0	3	ADA2	0.392
0	1.00596613765179	0.401	0.022	0	3	CD4	0.379
0	1.00241879286308	0.444	0.087	0	3	CD83	0.357
0	0.995470205610791	0.565	0.139	0	3	ARRB2	0.426
0	0.986594049395125	0.357	0.023	0	3	TNFAIP2	0.334
0	0.981692935903809	0.278	0.001	0	3	FPR3	0.277
0	0.978071720673584	0.348	0.01	0	3	RGS18	0.338
0	0.971864056809639	0.388	0.024	0	3	OGFRL1	0.364
0	0.967018760402785	0.986	0.915	0	3	OAZ1	0.071
0	0.960455142789415	0.411	0.07	0	3	LPAR6	0.341
0	0.954596940925097	0.323	0.002	0	3	TLR2	0.321
0	0.954301799929634	0.378	0.052	0	3	C9orf72	0.326
0	0.942437264926126	0.506	0.083	0	3	LY86	0.423
0	0.937347197950835	0.363	0.011	0	3	LRRC25	0.352
0	0.931478521677347	0.386	0.037	0	3	STX11	0.349
0	0.931127534537861	0.426	0.053	0	3	QKI	0.373
0	0.928458392466625	0.518	0.095	0	3	MARCH1	0.423
0	0.922405898740502	0.311	0.009	0	3	ASGR1	0.302
0	0.918712233761188	0.458	0.106	0	3	SNX10	0.352
0	0.913163775915828	0.34	0.029	0	3	C3AR1	0.311
0	0.901106623394343	0.365	0.041	0	3	PLXDC2	0.324
0	0.899558668425957	0.621	0.183	0	3	MEF2C	0.438
0	0.872921329102045	0.276	0.005	0	3	CD93	0.271
0	0.863363189540315	0.355	0.055	0	3	CPPED1	0.3
0	0.859617288204236	0.387	0.042	0	3	THEMIS2	0.345
0	0.851203425119968	0.325	0.023	0	3	CCR1	0.302
0	0.816133092626804	0.3	0.008	0	3	ADAP2	0.292
0	0.811549863645934	0.324	0.044	0	3	SLC43A2	0.28
0	0.809809678167317	0.294	0.021	0	3	TLR4	0.273
0	0.806654154801081	0.322	0.021	0	3	SLC31A2	0.301
0	0.802349887677554	0.283	0.008	0	3	IRAK3	0.275
0	0.770046688177692	0.422	0.081	0	3	HACD4	0.341
0	0.743412582416656	0.274	0.005	0	3	SLC8A1	0.269
0	0.739290129191634	0.254	0.029	0	3	DMXL2	0.225
0	0.738426971186131	0.274	0.006	0	3	LILRB4	0.268
0	0.723646013604612	0.291	0.002	0	3	CD33	0.289
0	0.698718692312589	0.257	0.008	0	3	PTAFR	0.249
0	0.693371761930709	0.273	0.024	0	3	CD1D	0.249
0	0.689200306280136	0.302	0.036	0	3	DPYD	0.266
0	0.67166567202495	0.347	0.049	0	3	TIMP2	0.298
0	0.667324878169356	0.259	0.017	0	3	GAS7	0.242
0	0.655559322069796	0.261	0.013	0	3	SIRPA	0.248
0	0.651690621338732	0.3	0.032	0	3	CD300A	0.268
0	0.626010633703121	0.259	0.032	0	3	FAM49A	0.227
0	0.606900372001096	0.259	0.017	0	3	GNB4	0.242
0	0.603831125474837	0.273	0.016	0	3	ZNF385A	0.257
0	0.602110700755219	0.277	0.034	0	3	SH2B3	0.243
0	0.540510501853143	0.265	0.031	0	3	SCIMP	0.234
1.99562678773681e-303	1.62809359998808	0.519	0.157	4.37840517229456e-299	3	IER3	0.362
3.92105103379073e-296	0.666032054786801	0.273	0.038	8.60278596813685e-292	3	DSE	0.235
1.9500641567319e-295	1.34753811432727	0.682	0.287	4.27844075986979e-291	3	TKT	0.395
3.28092612340818e-293	0.776820914903967	0.409	0.093	7.19835191475755e-289	3	PRCP	0.316
2.5506524209176e-290	1.20221789652769	0.703	0.301	5.59613141149322e-286	3	GSTO1	0.402
2.73208567202599e-290	1.13670770493407	0.572	0.19	5.99419596442503e-286	3	AHNAK	0.382
1.422521891831e-289	1.26891474095811	0.512	0.148	3.12101303067721e-285	3	SOCS3	0.364
3.65765692658193e-289	1.19763632828261	0.315	0.059	8.02489929692076e-285	3	HBEGF	0.256
9.9932358780361e-288	1.03315542976661	0.584	0.185	2.19251595164112e-283	3	IFITM3	0.399
2.77852177513116e-286	1.55276533933957	0.702	0.264	6.09607677463777e-282	3	HLA-DQB1	0.438
1.84566386039792e-284	0.867567639328568	0.352	0.076	4.04938650971305e-280	3	CXCL16	0.276
2.4089030880566e-281	0.62811634693068	0.28	0.043	5.28513337519618e-277	3	CXorf21	0.237
6.11018913383724e-280	1.13066002488221	0.593	0.211	1.34057549596389e-275	3	YBX3	0.382
1.44334950745657e-278	0.912952914249764	0.356	0.078	3.16670881935971e-274	3	SULT1A1	0.278
1.7878200314395e-278	1.05693950750824	0.505	0.151	3.92247714897827e-274	3	KLF4	0.354
7.3740347177732e-277	2.47220294875164	0.254	0.038	1.61786321707944e-272	3	G0S2	0.216
8.08832158803731e-277	1.01403147884753	0.593	0.213	1.77457775641539e-272	3	BRI3	0.38
4.76301103477615e-276	1.01043228509984	0.714	0.279	1.04500462102989e-271	3	GLIPR1	0.435
1.69903894036962e-274	0.590444252192326	0.292	0.05	3.72769143517095e-270	3	NAGA	0.242
3.26786602728395e-274	0.888589242662928	0.476	0.137	7.16969806386098e-270	3	NAGK	0.339
9.58538462666246e-274	2.72158715449517	0.281	0.048	2.10303338708974e-269	3	CXCL2	0.233
1.55639606728124e-271	0.663469338478774	0.296	0.052	3.41473297161504e-267	3	FRMD4B	0.244
1.29725698309731e-266	0.586246440266684	0.254	0.038	2.8461818209155e-262	3	NAIP	0.216
3.21214941256656e-265	0.852802847092856	0.446	0.118	7.04745581117103e-261	3	SCPEP1	0.328
1.2851775542573e-264	1.05796180082799	0.741	0.349	2.81967955404051e-260	3	H2AFY	0.392
2.33744778009279e-261	0.846995275508192	0.408	0.104	5.12836042952357e-257	3	C20orf27	0.304
1.73506349110984e-259	1.11858480354628	0.813	0.424	3.80672929949499e-255	3	ANXA2	0.389
3.05173234180843e-258	1.35300563584393	0.933	0.751	6.69550075792768e-254	3	FOS	0.182
6.14593182392575e-256	0.675326855860999	0.315	0.064	1.34841744216931e-251	3	BLVRA	0.251
5.36800205921487e-255	1.08443485272028	0.289	0.052	1.17773965179174e-250	3	HLA-DQA2	0.237
6.84206257414744e-255	1.70207911250181	0.521	0.164	1.50114852876795e-250	3	HLA-DQA1	0.357
1.80327842930874e-254	0.641775352541237	0.326	0.063	3.95639287390338e-250	3	PECAM1	0.263
1.54699951559271e-252	1.18378692803101	0.585	0.229	3.3941169372104e-248	3	STXBP2	0.356
3.17343249763909e-251	0.811519653773876	0.458	0.136	6.96251089982016e-247	3	LGALS9	0.322
4.31036871602343e-245	1.23332960623092	0.595	0.238	9.45694896295541e-241	3	MARCKS	0.357
5.53367156185905e-245	0.901723672301333	0.38	0.097	1.21408754067188e-240	3	NINJ1	0.283
2.01440160373429e-242	0.825929448751137	0.378	0.1	4.41959711859304e-238	3	IL13RA1	0.278
1.21894951397166e-241	1.137659224667	0.815	0.547	2.67437523365381e-237	3	VAMP8	0.268
3.55305675557298e-241	0.815534279683654	0.374	0.091	7.79540652172711e-237	3	ATP2B1-AS1	0.283
1.44359504512426e-240	0.993961291182486	0.781	0.409	3.16724752900262e-236	3	RTN4	0.372
1.99214176088491e-240	0.92503514306292	0.631	0.248	4.37075902338149e-236	3	GNAI2	0.383
3.12637863619117e-240	0.924068860472723	0.486	0.165	6.85927472780342e-236	3	IFNGR2	0.321
1.53587254301258e-239	0.675295820268069	0.988	0.946	3.3697043593696e-235	3	SERF2	0.042
1.34388678852887e-238	0.917913266883289	0.901	0.649	2.94848761403233e-234	3	RHOA	0.252
1.28654172384435e-237	1.02862703363716	0.922	0.814	2.8226725421145e-233	3	CALM2	0.108
9.12556220931615e-236	0.740535398337414	0.313	0.07	2.00214834872396e-231	3	GNS	0.243
2.64532299700783e-235	0.812413294533447	0.53	0.165	5.80383865543517e-231	3	TNFRSF1B	0.365
1.79083594991761e-233	1.00141112520591	0.538	0.204	3.92909407411924e-229	3	GLRX	0.334
5.36606963539942e-232	0.605880240967519	0.256	0.043	1.17731567800663e-227	3	TSPAN4	0.213
9.85895819931763e-231	0.840898450480267	0.918	0.594	2.16305542893029e-226	3	S100A10	0.324
4.75258700838062e-229	0.707585840082828	0.315	0.072	1.04271758963871e-224	3	LRP1	0.243
5.15706677344039e-224	1.10361074277834	0.42	0.13	1.13146045009282e-219	3	DUSP6	0.29
5.54776111673127e-223	0.608802329542568	0.269	0.055	1.21717878901084e-218	3	LPCAT2	0.214
5.28736017762523e-222	0.894594233562375	0.872	0.609	1.16004682297098e-217	3	ARPC5	0.263
2.14245583233523e-219	0.839032074781064	0.488	0.163	4.70054809614349e-215	3	LYN	0.325
9.52518181782891e-219	0.472600250674762	0.252	0.045	2.08982489083166e-214	3	UBE2E2	0.207
9.74801676843899e-218	0.839907720039388	0.535	0.201	2.13871487899551e-213	3	EFHD2	0.334
3.48959447984486e-213	0.609872716490238	0.265	0.053	7.65617028877961e-209	3	ODF3B	0.212
8.35186747006912e-208	0.869257785697339	0.837	0.546	1.83239972293316e-203	3	FKBP1A	0.291
8.69516354409124e-207	0.880645441565889	0.555	0.21	1.90771888157362e-202	3	CASP1	0.345
8.66076458046455e-206	1.32527306829488	0.773	0.44	1.90017174895392e-201	3	CD44	0.333
4.44003420466388e-205	0.965229045831454	0.55	0.221	9.74143504503255e-201	3	BNIP3L	0.329
1.10436767276681e-204	0.732220359335618	0.363	0.096	2.42298267405038e-200	3	LYST	0.267
2.28757373762436e-202	0.986542071591626	0.849	0.563	5.01893678034784e-198	3	MCL1	0.286
2.76926162408805e-201	0.938649548603283	0.584	0.244	6.07576000324919e-197	3	CD55	0.34
2.82807457455604e-201	2.07293842718624	0.543	0.22	6.20479561657595e-197	3	MT2A	0.323
2.152592454319e-198	0.507647108827426	0.316	0.074	4.72278784477588e-194	3	NCF4	0.242
5.28178998237171e-196	0.856774570602879	0.94	0.799	1.15882472213235e-191	3	ITM2B	0.141
8.4016564567045e-196	0.65462935773409	0.372	0.101	1.84332342660097e-191	3	RILPL2	0.271
2.97937588904994e-194	0.707342841061091	0.497	0.166	6.53675070057556e-190	3	FLNA	0.331
2.24384976520317e-192	1.01780958756568	0.665	0.341	4.92300638485577e-188	3	TALDO1	0.324
5.10006013640075e-190	0.863799721423458	0.383	0.125	1.11895319392632e-185	3	CREG1	0.258
1.22052024306158e-188	0.826334912502991	0.512	0.203	2.67782141327711e-184	3	RNF13	0.309
1.62776806342725e-188	1.02889217600779	0.562	0.228	3.57132313115938e-184	3	KLF2	0.334
1.01853455472997e-187	1.09087665365313	0.498	0.18	2.23466481307756e-183	3	GPR183	0.318
2.0216733545066e-187	0.90437308876368	0.6	0.268	4.43555133978748e-183	3	RBPJ	0.332
1.05249034947814e-186	0.790009482228519	0.595	0.252	2.30916382675503e-182	3	RHOG	0.343
4.13134090929853e-185	0.770016367581096	0.851	0.529	9.06416195500098e-181	3	RAC1	0.322
4.48760936233817e-185	1.1359509915524	0.534	0.228	9.84581494096995e-181	3	RHOB	0.306
4.78115579952679e-184	0.848089731815077	0.835	0.477	1.04898558241618e-179	3	GMFG	0.358
8.9069592300679e-184	0.623064121116964	1	0.992	1.9541868550769e-179	3	ACTB	0.00800000000000001
1.55131946472957e-177	0.506573451363441	0.262	0.06	3.40359490561668e-173	3	ALOX5	0.202
2.93343305710315e-176	0.623706534552028	0.287	0.076	6.4359521272843e-172	3	SHTN1	0.211
4.97593511659923e-176	1.01280256188068	0.631	0.307	1.09172016458187e-171	3	ATP1B3	0.324
1.73448144463744e-174	2.5888280466566	0.29	0.08	3.80545228953455e-170	3	RNASE1	0.21
1.00354048638331e-172	0.901759476630165	0.741	0.454	2.20176782712497e-168	3	RNASET2	0.287
6.23569385784848e-172	0.850506621376608	0.807	0.512	1.36811123241196e-167	3	LAMTOR4	0.295
1.63432279170471e-171	0.766335137363361	0.346	0.102	3.58570420500013e-167	3	UPP1	0.244
1.67044423750597e-171	0.914585039493924	0.457	0.179	3.66495465708809e-167	3	PLSCR1	0.278
1.84344330516635e-171	0.804329258614122	0.383	0.13	4.04451461153496e-167	3	PLBD1	0.253
7.14025000345529e-171	0.522472185583806	0.252	0.058	1.56657085075809e-166	3	GAA	0.194
1.49265594801202e-170	0.728896132473357	0.896	0.77	3.27488714993837e-166	3	ARPC3	0.126
5.3204886249581e-168	0.687355810852313	0.291	0.078	1.16731520431581e-163	3	BACH1	0.213
1.37114673324568e-167	0.803607370529326	0.846	0.663	3.00829593274102e-163	3	ARPC1B	0.183
2.01869053611563e-167	0.542689010703265	0.325	0.094	4.42900703623768e-163	3	SYK	0.231
9.45814699198688e-167	0.83774505687861	0.696	0.385	2.07511745004192e-162	3	CAPZA2	0.311
1.5415010491355e-166	0.610424192984581	0.979	0.922	3.38205330180328e-162	3	H3F3A	0.0569999999999999
5.2651392080643e-166	0.434539436291317	0.254	0.057	1.15517154224931e-161	3	PARVB	0.197
1.11190808106883e-164	0.816158425724904	0.586	0.24	2.43952632986502e-160	3	JAML	0.346
2.90607940614359e-164	0.668902565766788	0.335	0.106	6.37593821707903e-160	3	CORO1C	0.229
3.78982831393642e-163	0.563721216238708	0.382	0.117	8.3148833207765e-159	3	PLEKHO1	0.265
6.87791312122025e-163	1.05951905647099	0.691	0.372	1.50901413879572e-158	3	VMP1	0.319
3.64764651887649e-161	0.824713669799726	0.897	0.665	8.00293646241501e-157	3	ATP5MPL	0.232
6.19778820509464e-160	0.594693980095505	0.337	0.102	1.35979473219776e-155	3	RAP2B	0.235
6.34274834950496e-160	0.383004411909731	0.276	0.067	1.39159898788139e-155	3	BTK	0.209
1.89470237528636e-159	0.951520379293231	0.855	0.654	4.15697701137827e-155	3	ZFP36	0.201
2.37492767744673e-159	0.77423040480219	0.378	0.137	5.21059132431812e-155	3	RBM47	0.241
3.0398799683764e-157	0.771018157663329	0.507	0.226	6.66949665061783e-153	3	ATG3	0.281
5.02132662082333e-157	0.901334136151215	0.567	0.27	1.10167906060864e-152	3	ATP2B1	0.297
7.29618462625306e-157	0.898176677630141	0.602	0.305	1.60078290699992e-152	3	TMEM167A	0.297
9.51763463043822e-157	0.729792715602524	0.934	0.8	2.08816903791814e-152	3	SH3BGRL3	0.134
2.99367550605556e-155	0.870274952231964	0.455	0.191	6.5681240602859e-151	3	LTA4H	0.264
4.76784842211222e-153	0.577596096925183	0.304	0.092	1.04606594381142e-148	3	LACTB	0.212
4.95969343077429e-153	0.719141694723968	0.554	0.251	1.08815673871188e-148	3	SNX2	0.303
1.43876967998645e-152	0.838226340437133	0.506	0.223	3.15666067789027e-148	3	RNF149	0.283
1.63969820890043e-150	1.76854073769728	0.462	0.189	3.59749787032755e-146	3	HSPA1A	0.273
2.23329378506241e-150	0.65408650853282	0.289	0.085	4.89984656442692e-146	3	WARS	0.204
2.91591347422451e-150	0.634787527173221	0.387	0.14	6.39751416244857e-146	3	EIF4EBP1	0.247
3.88219071007638e-150	0.829912608485545	0.634	0.354	8.51752641790758e-146	3	RNH1	0.28
7.4626541148705e-150	0.788946411732704	0.673	0.362	1.63730631280259e-145	3	CMTM6	0.311
4.25263284706674e-149	0.79872828009617	0.495	0.225	9.33027646646444e-145	3	HEXB	0.27
6.42424233170902e-148	1.56849032121735	0.302	0.088	1.40947876757696e-143	3	CCL3	0.214
3.6858225814715e-147	0.665794284474008	0.339	0.115	8.08669474374847e-143	3	CRTAP	0.224
6.90859742052745e-147	0.808000579143281	0.787	0.474	1.51574627406372e-142	3	CSTB	0.313
7.18481765996747e-147	0.703646997279255	0.415	0.163	1.57634899459686e-142	3	UBE2D1	0.252
1.61007245350877e-145	0.682595952121584	0.359	0.128	3.53249896299825e-141	3	GNAQ	0.231
2.8762363449959e-145	0.727849388418916	0.549	0.256	6.31046254092101e-141	3	CNPY3	0.293
7.27502541498999e-145	0.704147171483801	0.501	0.224	1.5961405760488e-140	3	ATP6V0D1	0.277
1.79758731281049e-144	0.809457688091293	0.719	0.38	3.94390656430621e-140	3	EVI2B	0.339
5.1985092086879e-144	0.497810667433132	0.995	0.98	1.14055292038613e-139	3	RPS24	0.015
5.15300162605125e-143	0.344099198715331	0.28	0.072	1.13056855675564e-138	3	HAVCR2	0.208
3.11057136804118e-142	0.642652836862672	0.311	0.102	6.82459358148235e-138	3	PGD	0.209
4.03901203421586e-142	1.64938937773158	0.687	0.438	8.86159240306959e-138	3	CTSD	0.249
7.57582367370706e-142	0.600088859373779	0.975	0.922	1.66213571401133e-137	3	PFDN5	0.0529999999999999
9.69792268712436e-142	0.795837850083071	0.254	0.071	2.12772423755508e-137	3	DAB2	0.183
2.54085718790289e-141	0.65981243730261	0.368	0.133	5.57464067025893e-137	3	PICALM	0.235
3.725202659782e-141	0.541698826154843	0.261	0.071	8.1730946355617e-137	3	NBPF14	0.19
1.53042151066278e-140	0.577642289442593	0.291	0.088	3.35774479439413e-136	3	AHR	0.203
5.69169449637567e-140	0.609849208296444	0.445	0.176	1.24875777250482e-135	3	MGST2	0.269
6.11854119536523e-139	0.627911754876106	0.339	0.123	1.34240793826313e-134	3	PAK1	0.216
1.16091054377493e-137	0.786282400469192	0.371	0.139	2.54703773304219e-133	3	FOSL2	0.232
3.27891295346906e-137	0.624983020495025	0.444	0.168	7.19393501991113e-133	3	GLIPR2	0.276
6.65925068802591e-137	0.553317809439597	0.291	0.087	1.46103960095288e-132	3	MAP3K1	0.204
2.57279306406326e-136	0.541253769800062	0.379	0.131	5.6447079825548e-132	3	SMAP2	0.248
4.31312329796338e-136	0.582469034628421	0.291	0.082	9.46299251573165e-132	3	SELL	0.209
1.61788972807344e-135	0.828561942450891	0.294	0.095	3.54965006339313e-131	3	MXD1	0.199
4.36986869025491e-135	0.669427708115332	0.368	0.14	9.58749190641928e-131	3	SMCO4	0.228
2.0873507618937e-134	0.776859769193034	0.82	0.553	4.57964757159479e-130	3	POMP	0.267
7.25010590212563e-134	0.622244887249154	0.342	0.117	1.59067323492636e-129	3	AGTRAP	0.225
1.38804060509455e-130	0.808163391507936	0.405	0.164	3.04536108757744e-126	3	ATF3	0.241
3.27270226398977e-130	0.743898518253954	0.718	0.44	7.18030876719355e-126	3	SH3BGRL	0.278
5.59774770371112e-130	0.721617289232625	0.518	0.25	1.22814584619422e-125	3	ZFAND5	0.268
1.38280677415377e-129	0.763043034757116	0.398	0.156	3.03387806249338e-125	3	ETS2	0.242
4.68951075092579e-129	1.06953998533904	0.485	0.228	1.02887865875312e-124	3	GADD45B	0.257
1.46851661924722e-128	0.692284059565373	0.576	0.293	3.2219254626284e-124	3	PGLS	0.283
4.57560888290846e-127	0.787948803907697	0.673	0.408	1.00388858891012e-122	3	ATP6V1F	0.265
1.72193980507127e-124	0.919256196764265	0.435	0.19	3.77793593232637e-120	3	HIF1A	0.245
1.98788978665981e-124	0.576618906746954	0.343	0.128	4.36143019193163e-120	3	DHRS4L2	0.215
4.31079808202548e-123	0.718996804127326	0.607	0.322	9.4578909919639e-119	3	HSBP1	0.285
4.81916951178234e-122	0.399626109697206	0.293	0.088	1.05732579088504e-117	3	DOCK2	0.205
3.25084668692344e-121	0.595954393782824	0.409	0.169	7.13235763111002e-117	3	ALDH2	0.24
3.64223935029707e-121	0.703662236987999	0.431	0.197	7.99107313455177e-117	3	LAMP2	0.234
1.04614870908943e-120	0.7027461373509	0.635	0.352	2.29525026774221e-116	3	IQGAP1	0.283
1.17827676468941e-120	0.577126956205624	0.859	0.535	2.58513922172856e-116	3	LAPTM5	0.324
2.28457808215182e-120	0.687575867755867	0.748	0.489	5.01236431224109e-116	3	PSMB3	0.259
1.95565608629179e-118	0.621401015226582	0.787	0.521	4.2907094533242e-114	3	ACTR2	0.266
1.30480595425387e-117	0.713273986548761	0.637	0.368	2.862744263633e-113	3	ATP6AP2	0.269
1.3938085199222e-117	0.804402103790051	0.638	0.348	3.0580158927093e-113	3	SERPINB1	0.29
1.95363995487535e-117	0.452381943779832	0.977	0.937	4.28628606099653e-113	3	ATP5F1E	0.0399999999999999
4.73202127570854e-117	0.625628268024851	0.296	0.101	1.03820546789045e-112	3	GPCPD1	0.195
2.87544024544546e-116	0.565987593066067	0.78	0.417	6.30871589850735e-112	3	LCP1	0.363
1.12168007170488e-115	0.329008216503211	0.294	0.09	2.4609660773205e-111	3	LYL1	0.204
1.54848686868297e-115	0.647645065035801	0.787	0.569	3.39738018989044e-111	3	SNX3	0.218
2.04301849367779e-115	0.694736031817161	0.34	0.133	4.48238257512907e-111	3	CDKN1A	0.207
4.2781032112176e-115	0.566665260852674	0.42	0.177	9.3861584454114e-111	3	ZYX	0.243
7.94818392687513e-115	0.863527275030893	0.348	0.136	1.7438315535564e-110	3	IER5	0.212
1.25606954106144e-114	0.667318198530324	0.391	0.171	2.75581657308879e-110	3	LAP3	0.22
1.70741383111706e-114	0.66911053691989	0.423	0.183	3.74606594547082e-110	3	SLC16A3	0.24
6.49120893585063e-113	0.516044008952041	0.973	0.913	1.42417124052563e-108	3	MYL6	0.0599999999999999
1.46793056690293e-112	0.457466788777823	0.398	0.153	3.22063966378502e-108	3	MCUB	0.245
2.57420105218715e-112	0.929849949870779	0.559	0.308	5.64779710849861e-108	3	CHMP1B	0.251
3.82406616065466e-112	0.76732547847401	0.276	0.099	8.39000115647633e-108	3	FBP1	0.177
8.21420296194944e-112	0.66011580206796	0.77	0.518	1.80219612985171e-107	3	NDUFB1	0.252
1.08917509103814e-111	0.385580378397879	0.378	0.136	2.38965014973767e-107	3	NCKAP1L	0.242
1.42339755444609e-111	0.503170027552587	0.268	0.091	3.12293423445472e-107	3	ATP6V1A	0.177
1.47804199727014e-111	1.16169614221458	0.453	0.22	3.24282414201068e-107	3	EGR1	0.233
1.98309850903475e-110	0.680630145847277	0.681	0.404	4.35091812882224e-106	3	WSB1	0.277
2.6080103947451e-110	0.612432037018247	0.323	0.121	5.72197480607075e-106	3	KDM6B	0.202
4.36801165012178e-109	0.40257579497834	0.257	0.081	9.58341756036717e-105	3	MYD88	0.176
8.86353017247664e-109	0.396757478268106	0.254	0.08	1.94465851984138e-104	3	IMPDH1	0.174
3.74963749180654e-108	0.586452693581337	0.425	0.194	8.22670465702355e-104	3	NCOA4	0.231
2.23982378634255e-107	0.710996319862862	0.468	0.239	4.91417338723556e-103	3	ATOX1	0.229
3.69519019223705e-107	0.490659128264879	0.494	0.211	8.1072472817681e-103	3	DOK2	0.283
5.72642943980099e-107	0.358688126644997	0.263	0.079	1.25637861909234e-102	3	LAIR1	0.184
8.77992941046775e-106	0.696852864952162	0.394	0.177	1.92631651265663e-101	3	MAT2A	0.217
9.77846643982307e-106	0.411664799565019	0.254	0.079	2.14539553689718e-101	3	CSGALNACT2	0.175
1.2610251351442e-105	0.552537751198526	0.254	0.085	2.76668914650637e-101	3	RIPK2	0.169
2.12856845645506e-105	0.664076820314933	0.586	0.336	4.6700791934624e-101	3	VPS29	0.25
8.42142737891474e-105	0.575245129914503	0.918	0.843	1.84766116693389e-100	3	YBX1	0.0750000000000001
5.29216263501267e-104	0.342339461926201	0.356	0.126	1.16110048212178e-99	3	PARVG	0.23
5.47736757750683e-104	0.572583715686456	0.4	0.182	1.201734446505e-99	3	BID	0.218
1.11067254432454e-102	0.621157609148741	0.541	0.298	2.43681556224803e-98	3	LAMTOR2	0.243
7.56807471859942e-102	0.550294546478063	0.479	0.235	1.66043559326071e-97	3	COMT	0.244
9.36236653585804e-102	1.45029509269131	0.495	0.249	2.05410321796725e-97	3	SLC2A3	0.246
1.20448387914541e-101	0.42761542191053	0.25	0.082	2.64263763084502e-97	3	SH3BP2	0.168
1.30031294686948e-100	0.628784336170705	0.678	0.432	2.85288660543164e-96	3	SEC11A	0.246
1.91333475824191e-100	0.77125417950148	0.523	0.259	4.19785645958276e-96	3	NCF1	0.264
2.14725963438338e-100	1.32659379793737	0.427	0.225	4.71108763783713e-96	3	LMNA	0.202
5.73791704704476e-100	0.496121397211341	0.316	0.127	1.25889900012162e-95	3	UNC93B1	0.189
6.73044421553953e-100	0.506929567543156	0.589	0.285	1.47665946088937e-95	3	MSN	0.304
1.30696893965923e-99	0.555603436787067	0.49	0.252	2.86748985361235e-95	3	SPG21	0.238
1.47713261630381e-99	0.783601024778013	0.372	0.17	3.24082896017055e-95	3	PLD3	0.202
1.57365632539708e-99	0.616056155872025	0.406	0.178	3.45260197792118e-95	3	VAMP5	0.228
1.11263675482813e-98	0.380648237556758	0.282	0.096	2.44112504009291e-94	3	RIN3	0.186
1.15228358436278e-98	0.565609273705138	0.283	0.105	2.52811018409195e-94	3	RB1	0.178
1.26424697133336e-98	0.498975794263034	0.543	0.256	2.77375785510539e-94	3	EVI2A	0.287
2.43012926080926e-98	0.587128430747893	0.475	0.24	5.33170359821551e-94	3	MGAT1	0.235
1.36388169649385e-97	0.687409252624855	0.767	0.533	2.9923564421075e-93	3	NOP10	0.234
2.50257549912596e-97	0.525426038298515	0.446	0.205	5.49065064508236e-93	3	MYADM	0.241
3.58481030698348e-96	0.396143447649504	0.262	0.087	7.86507381352176e-92	3	NFKBID	0.175
1.03434303938113e-95	0.558547324030687	0.471	0.239	2.26934862840221e-91	3	FAM96A	0.232
1.19978843911121e-95	0.595458774472255	0.585	0.34	2.63233583541e-91	3	RNF181	0.245
2.61507059376217e-95	0.414308571407776	0.409	0.167	5.73746488271419e-91	3	IL10RA	0.242
5.07046399949145e-95	0.421843587839779	0.281	0.102	1.11245980148842e-90	3	MAPKAPK3	0.179
5.66430853480776e-95	0.503650463333346	0.403	0.185	1.24274929253682e-90	3	CAT	0.218
7.36072168658112e-95	0.422878403010475	0.251	0.088	1.6149423380359e-90	3	ACOT9	0.163
2.32004509543765e-94	0.651500139957358	0.435	0.213	5.09017893939021e-90	3	NR4A1	0.222
1.39231450787609e-91	0.35861254308439	0.346	0.133	3.05473803028013e-87	3	PRKCB	0.213
6.88250793100428e-90	0.505897588300218	0.364	0.16	1.51002224006234e-85	3	FBXL5	0.204
2.0724531119201e-89	0.567249872341997	0.793	0.591	4.54696212755271e-85	3	PCBP1	0.202
5.87325075967043e-89	0.516969700750693	0.488	0.257	1.28859121667169e-84	3	MTPN	0.231
1.53482292000112e-88	0.528337518140755	0.753	0.51	3.36740148648246e-84	3	FXYD5	0.243
3.30405033354294e-88	0.546424859051689	0.713	0.458	7.2490864317932e-84	3	LRRFIP1	0.255
6.06416702843902e-87	0.353864275621306	0.979	0.935	1.33047824603952e-82	3	PFN1	0.0439999999999999
6.23404902155703e-87	0.393926104671482	0.264	0.099	1.36775035532961e-82	3	SGK3	0.165
4.37410833434293e-86	0.596076529773897	0.296	0.124	9.59679368554839e-82	3	KLF10	0.172
1.31935117130646e-85	0.506642510282004	0.917	0.805	2.89465646984637e-81	3	JUNB	0.112
1.80636791081909e-85	0.60158583026774	0.521	0.295	3.96317119633708e-81	3	NFE2L2	0.226
3.89530214394596e-85	0.537888532094709	0.619	0.356	8.54629290381745e-81	3	BST2	0.263
5.23176242725326e-85	0.437824271089826	0.372	0.164	1.14784867653936e-80	3	TCIRG1	0.208
6.7483624558258e-85	0.353118281336741	0.316	0.122	1.48059072280818e-80	3	AOAH	0.194
7.10857013660785e-85	0.394917309806238	0.291	0.115	1.55962028797176e-80	3	MEF2A	0.176
7.26810472403088e-85	0.424734906838183	0.398	0.172	1.59462217645237e-80	3	AC004687.1	0.226
1.82498026082914e-84	0.522304815991831	0.665	0.411	4.00400669225913e-80	3	LAPTM4A	0.254
9.47834896406237e-84	0.460535246775614	0.257	0.098	2.07954976271528e-79	3	METTL7A	0.159
2.40911208049274e-83	0.343251876972699	0.995	0.979	5.28559190460106e-79	3	RPS9	0.016
4.20252934967788e-83	1.26736463445574	0.322	0.147	9.22034939319327e-79	3	PLIN2	0.175
8.89412487195379e-83	0.579826434241248	0.795	0.588	1.95137099690666e-78	3	GPX4	0.207
1.01731234229626e-82	0.470935031488804	0.287	0.116	2.231983278998e-78	3	TRMT1	0.171
1.55533306371658e-82	0.69567670103192	0.354	0.169	3.41240074179418e-78	3	TNFSF10	0.185
1.78434789831825e-82	0.729986956145989	0.256	0.101	3.91485928891024e-78	3	ATP13A3	0.155
3.88402710776503e-81	0.415952135677718	0.287	0.119	8.52155547443647e-77	3	NQO2	0.168
4.17384942602542e-81	0.513236181897728	0.818	0.609	9.15742564069977e-77	3	COX7B	0.209
3.03647924948141e-80	0.533027305420788	0.735	0.504	6.6620354733622e-76	3	PKM	0.231
3.10767697728058e-79	0.545772822676858	0.443	0.238	6.8182432881536e-75	3	RTN3	0.205
5.01105423685858e-79	0.327648293947611	0.52	0.245	1.09942529956677e-74	3	MYO1F	0.275
3.09102668509157e-78	0.549814270203562	0.492	0.278	6.78171254709091e-74	3	VPS35	0.214
4.44307587780507e-77	0.531768912289791	0.277	0.113	9.74810847590433e-73	3	AC103591.3	0.164
4.4609939533135e-77	0.511102067417605	0.401	0.204	9.78742073356982e-73	3	PLEKHB2	0.197
1.07961391456692e-76	0.682898034280184	0.327	0.152	2.36867292855983e-72	3	TMEM176B	0.175
1.61362706693483e-76	0.525276088068077	0.54	0.293	3.54029778485502e-72	3	TUBA1A	0.247
2.02685095776191e-76	0.593247628791421	0.433	0.237	4.44691100132964e-72	3	CTSA	0.196
1.19132976087526e-75	0.440465416312651	0.351	0.165	2.61377749536032e-71	3	OTULINL	0.186
7.89370805143668e-75	0.526699297015959	0.623	0.396	1.73187954648521e-70	3	MOB1A	0.227
8.64239663574195e-75	0.511889353467173	0.597	0.378	1.89614182188178e-70	3	RAB7A	0.219
2.84010093086405e-74	0.933004970471905	0.714	0.531	6.23118144231572e-70	3	CRIP1	0.183
1.92145321408178e-73	0.370523678851181	0.839	0.614	4.21566835169542e-69	3	GSTP1	0.225
8.12165289517375e-73	0.458428275715354	0.547	0.322	1.78189064520112e-68	3	GRB2	0.225
1.39783383933918e-72	0.556506767884976	0.609	0.395	3.06684744351016e-68	3	LAMTOR1	0.214
4.68449046407493e-72	0.444210899979759	0.372	0.184	1.02777720781804e-67	3	OAZ2	0.188
5.27650852203557e-72	0.376720714185638	0.418	0.205	1.1576659697346e-67	3	BNIP2	0.213
6.41784956412102e-72	0.499769177876789	0.381	0.171	1.40807619436815e-67	3	LCP2	0.21
7.20786861295032e-72	0.500447021500544	0.651	0.418	1.5814063736813e-67	3	ATP5PB	0.233
1.2564629044089e-71	0.485975839033127	0.489	0.278	2.75667961227314e-67	3	PRDX3	0.211
1.54568790624004e-71	0.747916189340103	0.268	0.114	3.39123926629064e-67	3	SLC25A37	0.154
2.67255721221983e-71	0.503477421194118	0.677	0.437	5.8635905236103e-67	3	GNG5	0.24
3.08667498840663e-71	0.47329954595852	0.463	0.254	6.77216492456414e-67	3	SKAP2	0.209
5.43030669795868e-71	0.418917671887893	0.307	0.136	1.19140928953213e-66	3	NAAA	0.171
3.55597082322862e-70	0.353324180350332	0.35	0.16	7.80179998616359e-66	3	PQLC3	0.19
7.88360537980092e-70	0.568241444510011	0.58	0.35	1.72966302032832e-65	3	NR4A2	0.23
1.12439140420801e-68	0.615903794173925	0.692	0.497	2.46691474083238e-64	3	TAGLN2	0.195
1.77518413499603e-68	0.383393757684302	0.329	0.155	3.89475399218129e-64	3	WASHC4	0.174
2.69751985856944e-68	0.48714168864457	0.42	0.228	5.91835856970134e-64	3	CAPNS1	0.192
3.96466183364799e-68	0.754516191434135	0.678	0.518	8.69846806302369e-64	3	TUBA1B	0.16
4.66182828682507e-68	0.400944187693962	0.286	0.128	1.02280512612942e-63	3	FUOM	0.158
7.01661518605617e-68	0.495921013505646	0.848	0.675	1.53944537182072e-63	3	CDC42	0.173
7.65219471053122e-68	0.459473765473465	0.505	0.295	1.67889151949055e-63	3	SUPT4H1	0.21
1.964889127263e-67	0.450611492089706	0.429	0.235	4.31096674521502e-63	3	LEPROT	0.194
7.00127383755408e-67	0.312111165172507	0.387	0.179	1.53607947995937e-62	3	FERMT3	0.208
1.04599089493312e-66	0.301863579676071	0.656	0.357	2.29490402348327e-62	3	FYB1	0.299
1.85086659549257e-66	0.466036370275405	0.369	0.189	4.06080131051069e-62	3	ZNF106	0.18
1.22124852314386e-65	0.421518160343487	0.628	0.379	2.67941925977763e-61	3	CLTA	0.249
1.64288599741697e-65	0.57097509718262	0.261	0.119	3.60449187833282e-61	3	ACTN1	0.142
2.83439912322573e-65	0.383204470084347	0.414	0.215	6.21867167635725e-61	3	TWF2	0.199
3.47489191756763e-65	0.337234969103428	0.27	0.118	7.62391286714339e-61	3	SPNS1	0.152
8.02184776913321e-65	0.340573198809593	0.401	0.195	1.75999340054783e-60	3	TGFB1	0.206
1.38630007254205e-64	0.645787271438191	0.746	0.539	3.04154235915726e-60	3	ZFP36L1	0.207
2.20735665851678e-64	0.429264876050799	0.881	0.763	4.84294050878582e-60	3	ATP5MC2	0.118
9.79339373140069e-64	0.36830473686423	0.25	0.107	2.14867058466931e-59	3	MBD2	0.143
1.39096214847708e-63	0.485724853904901	0.785	0.616	3.05177095375871e-59	3	ENO1	0.169
2.79131512463715e-63	0.446041023186246	0.499	0.292	6.12414538345391e-59	3	UQCRC1	0.207
1.10738459771964e-62	0.346509606814226	0.494	0.268	2.42960180739689e-58	3	UCP2	0.226
3.03572138796688e-62	0.433606675542836	0.511	0.303	6.66037272519933e-58	3	STMP1	0.208
3.20183144611153e-62	0.4930494841963	0.299	0.146	7.02481819276869e-58	3	FAM45A	0.153
9.48172039723239e-62	0.466704778007623	0.61	0.4	2.08028945515279e-57	3	SFT2D1	0.21
4.23597899150563e-61	0.405322345563475	0.879	0.726	9.29373790736334e-57	3	COX6B1	0.153
9.25474553683587e-61	0.467737151411966	0.752	0.552	2.03049117078179e-56	3	PGK1	0.2
3.05763954085999e-60	0.455108865049141	0.322	0.162	6.70846115264683e-56	3	NUMB	0.16
5.13538185020083e-60	0.462438388376605	0.836	0.692	1.12670277793406e-55	3	ATP6V0E1	0.144
9.63735650604657e-60	0.679678654994275	0.676	0.476	2.11443601742662e-55	3	PRDX1	0.2
2.64300663033869e-59	0.45255311997587	0.682	0.482	5.79875654696308e-55	3	RBX1	0.2
9.95454046859432e-59	0.441073591395125	0.476	0.287	2.18402617880959e-54	3	RAB10	0.189
1.65909297632537e-58	0.472576797204398	0.32	0.152	3.64004999005785e-54	3	XIST	0.168
2.47391463209033e-58	0.374288580542405	0.361	0.187	5.42776870280619e-54	3	MAP2K1	0.174
1.07396485763966e-57	0.82056951203082	0.54	0.366	2.3562788976614e-53	3	YWHAH	0.174
2.14312788262336e-57	0.462713790170542	0.741	0.568	4.70202257447566e-53	3	TMBIM4	0.173
3.25370384184249e-57	0.431072307077212	0.53	0.329	7.13862622900241e-53	3	SSR3	0.201
6.58152417448111e-57	0.417619500510313	0.377	0.209	1.44398640388116e-52	3	MRPL23	0.168
9.0811180611018e-57	0.411754635944451	0.492	0.282	1.99239730260574e-52	3	RGS10	0.21
1.80769544574383e-56	0.430404956567158	0.261	0.124	3.96608380796196e-52	3	GRINA	0.137
2.2334824706177e-56	0.385147002018796	0.518	0.321	4.90026054053523e-52	3	NDFIP1	0.197
2.62292208947496e-56	0.844737632635637	0.325	0.167	5.75469106430807e-52	3	SERPINB9	0.158
2.68471368229953e-56	0.386049655335068	0.348	0.183	5.89026181896517e-52	3	STX10	0.165
7.71405549202192e-56	0.453375793643189	0.573	0.37	1.69246377494961e-51	3	NDUFB5	0.203
1.1299306964143e-55	0.411701673501952	0.294	0.15	2.47906794793298e-51	3	YWHAG	0.144
3.08738850380977e-55	0.396726384155556	0.39	0.218	6.77373037735863e-51	3	HADHB	0.172
4.53542869269118e-55	0.36194953526768	0.277	0.126	9.95073055176445e-51	3	MAP3K8	0.151
8.19534986549861e-55	0.300594545260929	0.28	0.13	1.79805976049039e-50	3	CYB5R4	0.15
2.24686158085559e-54	0.395063500852504	0.763	0.595	4.92961430839716e-50	3	CAP1	0.168
3.02942968081216e-54	0.50263173934792	0.367	0.209	6.64656871970189e-50	3	CLTC	0.158
3.41316302578588e-54	0.369519983588447	0.331	0.174	7.48847967857421e-50	3	SQOR	0.157
6.45951465063321e-54	0.783939123253294	0.527	0.358	1.41721751434893e-49	3	LITAF	0.169
6.49042166144981e-54	0.430916139417235	0.378	0.213	1.42399851252209e-49	3	CHP1	0.165
6.74251658184129e-53	0.391466664580379	0.375	0.206	1.47930813805598e-48	3	TNFRSF1A	0.169
1.08981845871474e-52	0.469814533403772	0.311	0.154	2.39106169842015e-48	3	PRNP	0.157
1.50851493836659e-52	0.321858415416016	0.448	0.261	3.3096817747763e-48	3	DRAM2	0.187
1.30465320623539e-51	0.348253210608851	0.256	0.123	2.86240913448044e-47	3	STX12	0.133
2.58905367520883e-51	0.434191908752557	0.641	0.455	5.68038376340817e-47	3	GDI2	0.186
4.93290127193926e-51	0.343473239302931	0.319	0.168	1.08227853906347e-46	3	MTHFD2	0.151
7.63177720424141e-51	0.334627609225256	0.273	0.138	1.67441191861056e-46	3	RNPEP	0.135
2.37791202286109e-50	0.409847905485934	0.637	0.435	5.21713897815723e-46	3	YWHAE	0.202
5.84872212358279e-50	0.426394610391769	0.595	0.4	1.28320963391406e-45	3	ATP5PD	0.195
1.32732980646286e-49	0.348286966700025	0.344	0.187	2.91216159537952e-45	3	VMA21	0.157
1.45269049666634e-49	0.389805789734273	0.483	0.309	3.18720294968594e-45	3	ERP44	0.174
3.11934286681286e-49	0.442293756685376	0.672	0.489	6.84383824978742e-45	3	PSMA4	0.183
3.72742733460452e-49	0.335813354622091	0.266	0.134	8.17797557212231e-45	3	VAMP3	0.132
9.45762084471086e-49	0.408871166259662	0.312	0.17	2.07500201332956e-44	3	UBE2R2	0.142
1.28324187977447e-48	0.475513628386801	0.296	0.164	2.81543268422518e-44	3	SCARB2	0.132
2.32724408466651e-48	0.428136288791701	0.717	0.535	5.10597352175831e-44	3	NDUFB2	0.182
1.41032180018355e-47	0.338960709425665	0.575	0.351	3.09424602960272e-43	3	C4orf48	0.224
2.49120516253293e-47	0.399051940434235	0.44	0.275	5.46570412659724e-43	3	AKR1A1	0.165
3.00126105324038e-47	0.355056192146986	0.79	0.604	6.58476675080939e-43	3	COX8A	0.186
4.38597232656979e-47	0.389096213074126	0.339	0.184	9.62282328449412e-43	3	STAT1	0.155
4.96133905607635e-47	0.441361249546506	0.423	0.256	1.08851778890315e-42	3	POLE4	0.167
5.9631807908654e-47	0.390539745133282	0.759	0.567	1.30832186551587e-42	3	ATP5MF	0.192
1.4663903055692e-46	0.501676142078113	0.573	0.398	3.21726033041882e-42	3	TPM4	0.175
1.20552026539089e-45	0.321508164440655	0.315	0.173	2.64491146226762e-41	3	ARF3	0.142
1.77999351590139e-45	0.365407896023736	0.648	0.459	3.90530577388764e-41	3	FAM49B	0.189
2.28726729585768e-45	0.303651454959937	0.366	0.204	5.01826444711174e-41	3	MIS18BP1	0.162
2.60157803270684e-45	0.389700491519764	0.591	0.39	5.7078622037588e-41	3	ENY2	0.201
4.00603496184796e-45	0.392796058441119	0.315	0.179	8.78924070629443e-41	3	ATP6AP1	0.136
1.03437629117715e-44	0.343639519973655	0.333	0.184	2.26942158284267e-40	3	PTEN	0.149
1.33161083486745e-44	0.495697132963096	0.785	0.665	2.92155417169918e-40	3	TXNIP	0.12
1.61932694347088e-44	0.300208414701296	0.315	0.162	3.55280331397511e-40	3	NABP1	0.153
2.10881639916577e-44	0.560660660582984	0.553	0.372	4.62674317976969e-40	3	CTSC	0.181
1.12631949437319e-43	0.351527076246387	0.982	0.961	2.47114497065479e-39	3	H3F3B	0.021
1.30045795184636e-43	0.366709611491	0.894	0.808	2.85320474635092e-39	3	SLC25A6	0.086
1.45403157444659e-43	0.475842507181682	0.787	0.631	3.19014527433582e-39	3	HNRNPU	0.156
1.80540027613376e-43	0.316040459711469	0.25	0.126	3.96104820583747e-39	3	CTBS	0.124
2.47313803305442e-43	0.416849360153195	0.647	0.468	5.4260648445214e-39	3	PET100	0.179
2.58761635200039e-43	0.321668559089778	0.499	0.317	5.67723027628885e-39	3	M6PR	0.182
4.07335311374288e-43	0.411626222395495	0.536	0.322	8.93693673155188e-39	3	SAMSN1	0.214
5.42909873620799e-43	0.329823210677755	0.832	0.664	1.19114426272403e-38	3	COX5B	0.168
5.78099827325691e-43	0.721663944621085	0.369	0.225	1.26835102115257e-38	3	IVNS1ABP	0.144
6.07839048959957e-43	0.649744984325216	0.76	0.638	1.33359887341814e-38	3	IER2	0.122
1.04865738572613e-42	0.382715344125234	0.873	0.7	2.30075430428313e-38	3	ELOB	0.173
1.27381662876943e-42	0.364906317291758	0.287	0.155	2.79475368352014e-38	3	MAP3K2	0.132
1.62223193342652e-42	0.514421386525703	0.658	0.479	3.55917686193779e-38	3	JUND	0.179
2.2950555192174e-42	0.388221540655907	0.523	0.349	5.03535180916297e-38	3	NAA38	0.174
2.88944395395287e-42	0.308560424389573	0.298	0.159	6.33944003497259e-38	3	IQGAP2	0.139
2.91354556302028e-42	0.357291370319717	0.724	0.544	6.3923189652665e-38	3	SLC25A3	0.18
4.30316362975855e-42	0.325430329817973	0.359	0.205	9.44114100369027e-38	3	ACAP2	0.154
1.70196339534393e-41	0.412875432951207	0.534	0.357	3.73410768938459e-37	3	HSD17B11	0.177
3.79919167122927e-41	0.876353623644149	0.32	0.183	8.33542652667703e-37	3	FABP5	0.137
2.56276169415812e-40	0.364763973374006	0.488	0.32	5.62269915698292e-36	3	DDX21	0.168
8.75493231396436e-40	0.3228719708654	0.772	0.615	1.92083214968378e-35	3	TPM3	0.157
1.06304224444935e-39	0.351205041254473	0.704	0.515	2.33231468432188e-35	3	DAZAP2	0.189
2.12727629552347e-39	0.330144038064655	0.631	0.454	4.66724419237849e-35	3	RAP1A	0.177
3.57867841727664e-39	0.3695496752281	0.3	0.172	7.85162044750496e-35	3	KLF3	0.128
4.97793890385503e-39	0.306291741751596	0.465	0.298	1.09215979550579e-34	3	XRN2	0.167
3.8369826434799e-38	0.431143644777685	0.463	0.307	8.41833991979489e-34	3	LIMS1	0.156
1.0812093759148e-37	0.324449821440801	0.547	0.375	2.37217337075708e-33	3	CHMP2A	0.172
1.18404104795452e-37	0.329260914556449	0.27	0.15	2.59778605921222e-33	3	DICER1	0.12
4.21003171873584e-37	0.413593089567112	0.668	0.521	9.23680959090644e-33	3	PRELID1	0.147
4.76281613132269e-37	0.327793289572037	0.554	0.378	1.0449618592122e-32	3	CANX	0.176
1.75365130075279e-36	0.346289111823911	0.25	0.132	3.84751095385162e-32	3	TCOF1	0.118
2.79913270711939e-36	0.358311388821824	0.356	0.221	6.14129715941994e-32	3	EIF4A3	0.135
4.47573037860551e-36	0.301004562244529	0.332	0.2	9.81975245066048e-32	3	ACAA1	0.132
5.2771015259846e-36	2.06354396577426	0.346	0.221	1.15779607480102e-31	3	MT1X	0.125
1.08359380438186e-35	0.332434719777184	0.68	0.489	2.3774048068138e-31	3	MINOS1	0.191
1.11541366963787e-35	0.323242541272597	0.661	0.488	2.44721759118549e-31	3	BLOC1S1	0.173
1.12094687615528e-35	0.334347723510898	0.27	0.154	2.45935744628469e-31	3	USP3	0.116
1.18401613754032e-35	0.327180907014593	0.575	0.4	2.59773140576347e-31	3	CAST	0.175
3.04737956869173e-35	0.313561990648123	0.342	0.212	6.68595077370967e-31	3	EIF4E2	0.13
1.51761281496391e-34	0.335375831531072	0.37	0.238	3.32964251603081e-30	3	SAT2	0.132
3.17865356515364e-34	0.363185132048463	0.505	0.36	6.97396592194709e-30	3	SSR1	0.145
1.24831899689649e-33	0.30330423899659	0.38	0.243	2.7388118791909e-29	3	DECR1	0.137
3.01631923384363e-33	0.309228479873425	0.794	0.652	6.61780439905293e-29	3	NDUFA13	0.142
6.79120926288995e-33	0.364804517117822	0.597	0.438	1.48999131227805e-28	3	EIF3M	0.159
1.66695476923032e-32	0.55217289369953	0.316	0.191	3.65729876369133e-28	3	IFI6	0.125
5.85622188608089e-32	0.309730608189192	0.715	0.541	1.28485508180615e-27	3	ATP5PO	0.174
7.43161535408824e-32	0.379447494388552	0.294	0.18	1.63049640868696e-27	3	PDXK	0.114
1.56747539475647e-31	0.30095542283615	0.399	0.258	3.4390410160957e-27	3	SMS	0.141
2.25871167360565e-30	0.305816528696635	0.387	0.247	4.9556134118908e-26	3	USP15	0.14
4.6529098487124e-30	0.331344633180942	0.691	0.543	1.0208484208075e-25	3	CCNL1	0.148
5.35498765280108e-30	0.313993655933671	0.369	0.24	1.17488429102456e-25	3	CAPN2	0.129
8.7298905810414e-30	0.470668566458846	0.275	0.164	1.91533799348048e-25	3	INSIG1	0.111
1.88040800747933e-29	0.327576917111846	0.772	0.631	4.12561516840966e-25	3	SERP1	0.141
3.74574533086803e-29	0.300870121429898	0.351	0.23	8.21816525592446e-25	3	FAM120A	0.121
4.83361726082133e-29	0.307429032689863	0.526	0.383	1.0604956270242e-24	3	PSMB6	0.143
1.50101320006221e-28	0.345407870582017	0.56	0.411	3.29322296093649e-24	3	PPP1CB	0.149
2.35686583746497e-28	0.511314078583569	0.786	0.695	5.17096364739815e-24	3	PNRC1	0.0910000000000001
4.70977010840748e-28	0.315359367977334	0.456	0.317	1.0333235617846e-23	3	CFLAR	0.139
8.95801987457562e-28	0.402122369328223	0.374	0.236	1.96538956048189e-23	3	TNFAIP3	0.138
7.59629530763522e-27	0.394160385571539	0.658	0.531	1.66662719049517e-22	3	PSME2	0.127
1.45308471077238e-26	0.306877796643289	0.534	0.386	3.18806785543459e-22	3	NDUFA2	0.148
1.74240075113459e-20	0.332237418942646	0.31	0.203	3.82282724798928e-16	3	CREM	0.107
8.00787296472261e-17	1.12129301037943	0.348	0.252	1.75692732846014e-12	3	C15orf48	0.096
5.8213569668979e-16	0.461747789516615	0.534	0.436	1.2772057185374e-11	3	CAPG	0.098
1.42804927237566e-15	0.314011426287618	0.471	0.371	3.1331401035922e-11	3	METTL9	0.1
1.34878488725446e-14	0.891878756931375	0.875	0.81	2.95923404263627e-10	3	HSP90AA1	0.0649999999999999
3.99278593760441e-14	1.39299193496434	0.267	0.209	8.76017234710407e-10	3	HSPA1B	0.058
2.3865587986121e-13	0.450699814244382	0.251	0.175	5.23611000415495e-09	3	ACP5	0.076
3.93269543714928e-11	0.36148415558946	0.524	0.419	8.62833378910551e-07	3	ALOX5AP	0.105
5.06769091548918e-07	0.752823677691185	0.278	0.23	0.0111185138685833	3	HSPH1	0.048
0	4.57489124615745	0.865	0.067	0	4	OLFM4	0.798
0	4.00264232556485	0.842	0.018	0	4	MMP7	0.824
0	3.92406258903294	0.976	0.096	0	4	SPINK1	0.88
0	3.72334205773556	0.94	0.166	0	4	CKB	0.774
0	3.29567109102001	0.988	0.159	0	4	TSPAN8	0.829
0	3.06488590011824	0.951	0.131	0	4	ATP1B1	0.82
0	2.9804021782847	0.989	0.17	0	4	KRT19	0.819
0	2.93872965212414	0.984	0.223	0	4	LGALS4	0.761
0	2.84308291923075	0.978	0.189	0	4	AGR2	0.789
0	2.83158243603943	0.992	0.187	0	4	EPCAM	0.805
0	2.80398875984217	0.984	0.263	0	4	TFF3	0.721
0	2.79650013060274	0.824	0.085	0	4	NUPR1	0.739
0	2.76735919733786	0.791	0.23	0	4	FABP1	0.561
0	2.74251279265119	0.58	0.055	0	4	TFF1	0.525
0	2.72548394470877	0.941	0.195	0	4	IFI27	0.746
0	2.67569682309334	0.887	0.123	0	4	ID1	0.764
0	2.67476130683905	0.985	0.36	0	4	LGALS3	0.625
0	2.63684438682327	0.994	0.193	0	4	KRT18	0.801
0	2.58724885828346	0.997	0.251	0	4	KRT8	0.746
0	2.49823591627455	0.966	0.221	0	4	FXYD3	0.745
0	2.44952432800517	0.911	0.052	0	4	IGFBP2	0.859
0	2.41512301177722	0.583	0.056	0	4	LCN2	0.527
0	2.3301827495139	0.994	0.464	0	4	CSTB	0.53
0	2.30560889775068	0.895	0.103	0	4	SLC12A2	0.792
0	2.24584101176874	0.976	0.207	0	4	CD24	0.769
0	2.15842819561437	0.925	0.113	0	4	GPX2	0.812
0	2.14941707383372	0.638	0.063	0	4	GDF15	0.575
0	2.12777409449522	0.993	0.447	0	4	TXN	0.546
0	2.11460055680596	0.908	0.106	0	4	SOX4	0.802
0	2.07044240557227	0.962	0.24	0	4	SPINT2	0.722
0	2.03064773386721	0.797	0.044	0	4	SCD	0.753
0	2.02740748739883	0.998	0.594	0	4	S100A10	0.404
0	2.0067538224402	0.772	0.044	0	4	TM4SF1	0.728
0	1.98354908005397	0.863	0.061	0	4	FHL2	0.802
0	1.97682270444586	0.943	0.18	0	4	ELF3	0.763
0	1.95932502835322	0.888	0.074	0	4	CCND1	0.814
0	1.91837275693017	0.991	0.606	0	4	GSTP1	0.385
0	1.89910661176588	0.535	0.044	0	4	ANPEP	0.491
0	1.88761965454206	0.824	0.055	0	4	TNFRSF12A	0.769
0	1.88366754300202	0.965	0.566	0	4	LDHA	0.399
0	1.88022995469237	0.742	0.108	0	4	NDRG1	0.634
0	1.86266026491555	0.978	0.418	0	4	ANXA2	0.56
0	1.85284602806872	0.893	0.14	0	4	TSC22D1	0.753
0	1.83833642698295	0.966	0.195	0	4	CYSTM1	0.771
0	1.78880427918026	0.964	0.181	0	4	PERP	0.783
0	1.77533047556133	0.987	0.366	0	4	VDAC1	0.621
0	1.76207653138658	0.896	0.075	0	4	MAL2	0.821
0	1.75624656999865	0.976	0.335	0	4	PPA1	0.641
0	1.74841687503294	0.673	0.016	0	4	CA9	0.657
0	1.74783082010573	0.929	0.195	0	4	CLDN4	0.734
0	1.74401071481013	0.954	0.224	0	4	MARCKSL1	0.73
0	1.72949713503037	0.798	0.075	0	4	KRT20	0.723
0	1.70670675477198	0.932	0.151	0	4	CLDN3	0.781
0	1.69617416426369	0.908	0.127	0	4	MGST1	0.781
0	1.6776446418499	0.995	0.78	0	4	S100A6	0.215
0	1.66994673761115	0.859	0.077	0	4	CXADR	0.782
0	1.63384957594932	0.75	0.1	0	4	TGFBI	0.65
0	1.63051814348419	0.921	0.159	0	4	APP	0.762
0	1.62871016823975	0.866	0.07	0	4	PPP1R1B	0.796
0	1.62177610828675	0.911	0.187	0	4	TMEM141	0.724
0	1.60471178374978	0.999	0.912	0	4	GAPDH	0.087
0	1.58474917781765	0.959	0.364	0	4	HSPD1	0.595
0	1.58276872497168	0.976	0.518	0	4	ZFAS1	0.458
0	1.57435731057587	0.957	0.355	0	4	PRDX2	0.602
0	1.56835508221688	0.917	0.255	0	4	MLEC	0.662
0	1.56700720582674	0.934	0.313	0	4	PHGR1	0.621
0	1.55586515211412	0.884	0.116	0	4	CAMK2N1	0.768
0	1.55234190112548	0.994	0.647	0	4	PPDPF	0.347
0	1.55201827951308	0.762	0.069	0	4	SFN	0.693
0	1.5412075200636	0.718	0.066	0	4	ASCL2	0.652
0	1.53494076403401	0.934	0.327	0	4	ATP1A1	0.607
0	1.52853724596534	0.785	0.084	0	4	MISP	0.701
0	1.51799839317406	0.99	0.581	0	4	S100A11	0.409
0	1.51736852445356	0.99	0.532	0	4	UQCRQ	0.458
0	1.49923827064022	0.715	0.061	0	4	GPRC5A	0.654
0	1.49084173251323	0.864	0.079	0	4	DSG2	0.785
0	1.48835611269527	0.743	0.135	0	4	C8orf33	0.608
0	1.47920752734249	0.784	0.094	0	4	RCN1	0.69
0	1.47766461994181	0.787	0.073	0	4	QPRT	0.714
0	1.47641598804863	0.778	0.048	0	4	ANXA3	0.73
0	1.46472823443706	0.861	0.123	0	4	LGALS3BP	0.738
0	1.45067891783285	0.814	0.094	0	4	PHLDA2	0.72
0	1.44843349551745	0.753	0.094	0	4	CEACAM5	0.659
0	1.44232714839837	0.766	0.053	0	4	PRAP1	0.713
0	1.44002049866329	0.645	0.048	0	4	MALL	0.597
0	1.43927911058858	0.876	0.095	0	4	KLF5	0.781
0	1.43505875828731	0.916	0.181	0	4	ANXA4	0.735
0	1.43440464299877	0.771	0.145	0	4	ERO1A	0.626
0	1.42616270199141	0.929	0.244	0	4	SERPINB6	0.685
0	1.42120412311638	0.953	0.298	0	4	CYC1	0.655
0	1.4205357732972	0.956	0.168	0	4	TPM1	0.788
0	1.41774299991391	0.955	0.275	0	4	TPD52	0.68
0	1.39690395424688	0.887	0.075	0	4	RAB25	0.812
0	1.39564312125366	0.989	0.608	0	4	MIF	0.381
0	1.39456888266092	0.747	0.064	0	4	PRSS23	0.683
0	1.39104878100253	0.878	0.101	0	4	PRSS3	0.777
0	1.38802898607944	0.843	0.099	0	4	CDH17	0.744
0	1.37463127188535	0.741	0.093	0	4	S100A14	0.648
0	1.35743074392033	0.747	0.112	0	4	HES1	0.635
0	1.3518119244979	0.976	0.487	0	4	HSPE1	0.489
0	1.34855448687479	0.878	0.109	0	4	TMEM54	0.769
0	1.34552174161537	0.978	0.49	0	4	PKM	0.488
0	1.34485022467073	0.942	0.121	0	4	SMIM22	0.821
0	1.33392851193292	0.702	0.071	0	4	PMEPA1	0.631
0	1.33254276979168	0.958	0.325	0	4	C4orf48	0.633
0	1.32932434665598	0.879	0.11	0	4	GMDS	0.769
0	1.32731656656348	0.693	0.178	0	4	AREG	0.515
0	1.32657602785503	0.854	0.171	0	4	IFITM3	0.683
0	1.32538167838172	0.878	0.113	0	4	ST14	0.765
0	1.32376766913646	0.993	0.668	0	4	TPI1	0.325
0	1.32313253618374	0.873	0.066	0	4	NPDC1	0.807
0	1.30471376334261	0.989	0.599	0	4	UQCRH	0.39
0	1.30449869856564	0.938	0.337	0	4	KIF5B	0.601
0	1.30366064555509	0.968	0.418	0	4	NDUFB9	0.55
0	1.30289477795898	0.887	0.135	0	4	LSR	0.752
0	1.30023703120008	0.693	0.096	0	4	SQLE	0.597
0	1.29580016325139	0.881	0.147	0	4	MGST2	0.734
0	1.28623755891567	0.781	0.067	0	4	TMEM45B	0.714
0	1.28290923660855	0.912	0.153	0	4	PCBD1	0.759
0	1.28255330575261	0.818	0.253	0	4	FDPS	0.565
0	1.28229440384385	0.541	0.03	0	4	BMP4	0.511
0	1.2741705773531	0.839	0.126	0	4	ETS2	0.713
0	1.26791176084133	0.797	0.08	0	4	ITGA6	0.717
0	1.26693221740589	0.501	0.007	0	4	CLDN2	0.494
0	1.26065309659178	0.982	0.515	0	4	ATP5MC3	0.467
0	1.25154498113322	0.859	0.151	0	4	LIMA1	0.708
0	1.24957643173079	0.942	0.261	0	4	CHMP4B	0.681
0	1.24902561135417	0.831	0.106	0	4	SLC39A4	0.725
0	1.23967224724641	0.989	0.525	0	4	RAC1	0.464
0	1.23902066547316	0.944	0.388	0	4	VDAC2	0.556
0	1.22834947219284	0.961	0.407	0	4	ROMO1	0.554
0	1.22231561367746	0.887	0.147	0	4	CLDN7	0.74
0	1.2162959750573	0.904	0.331	0	4	IDH2	0.573
0	1.21619640323873	0.831	0.104	0	4	SPINT1	0.727
0	1.21331647044511	0.767	0.158	0	4	STMN1	0.609
0	1.21176913651407	0.814	0.143	0	4	NBL1	0.671
0	1.21148268581274	0.951	0.344	0	4	MGST3	0.607
0	1.21085729360728	0.839	0.106	0	4	ASPH	0.733
0	1.20495732407446	0.824	0.077	0	4	CDH1	0.747
0	1.19142221855159	0.969	0.457	0	4	PRDX1	0.512
0	1.18201110970783	0.853	0.138	0	4	ALDH2	0.715
0	1.16602844743952	0.954	0.358	0	4	OCIAD2	0.596
0	1.16279678034786	0.834	0.065	0	4	VIL1	0.769
0	1.16123350395879	0.534	0.049	0	4	FAM13A	0.485
0	1.15901285035209	0.992	0.722	0	4	HINT1	0.27
0	1.15784257194054	0.881	0.251	0	4	TUBB4B	0.63
0	1.15750204616455	0.739	0.041	0	4	PTGR1	0.698
0	1.15155658869394	0.729	0.066	0	4	PRSS8	0.663
0	1.14936374793885	0.989	0.69	0	4	COX6C	0.299
0	1.14707600415368	0.963	0.44	0	4	BSG	0.523
0	1.14699559943027	0.807	0.078	0	4	GOLM1	0.729
0	1.14269957851306	0.759	0.221	0	4	C15orf48	0.538
0	1.13955949822621	0.939	0.415	0	4	P4HB	0.524
0	1.1322036811222	0.801	0.082	0	4	DSP	0.719
0	1.1278183020821	0.917	0.255	0	4	CD9	0.662
0	1.1276162281699	0.788	0.102	0	4	PLBD1	0.686
0	1.12657264222713	0.978	0.564	0	4	SOD1	0.414
0	1.11846649623999	0.892	0.205	0	4	MPST	0.687
0	1.11816748217917	0.912	0.205	0	4	PSMB5	0.707
0	1.11695663212609	0.95	0.394	0	4	ZNF706	0.556
0	1.11680681312509	0.754	0.062	0	4	PLPP2	0.692
0	1.11257576393289	0.918	0.317	0	4	RAB5IF	0.601
0	1.11008882569334	0.916	0.308	0	4	JPT1	0.608
0	1.10810664841379	0.498	0.048	0	4	PDZK1IP1	0.45
0	1.1065237749596	0.584	0.039	0	4	FBXO2	0.545
0	1.10501123039722	0.923	0.293	0	4	EIF6	0.63
0	1.10478387708515	0.536	0.08	0	4	LGALS2	0.456
0	1.10303159613064	0.681	0.058	0	4	SOX9	0.623
0	1.10207909091939	0.956	0.437	0	4	COX5A	0.519
0	1.10079009868569	0.88	0.174	0	4	TSPAN3	0.706
0	1.09651148156694	0.793	0.133	0	4	TUBA1C	0.66
0	1.09525542313201	0.681	0.067	0	4	TMC5	0.614
0	1.09246717600721	0.771	0.08	0	4	CDX1	0.691
0	1.09114141271503	0.699	0.064	0	4	RNF43	0.635
0	1.08424499286611	0.864	0.19	0	4	HSD17B12	0.674
0	1.07808949493817	0.94	0.325	0	4	SLIRP	0.615
0	1.07662333865109	0.579	0.058	0	4	SLC11A2	0.521
0	1.0731738832326	0.919	0.278	0	4	MPC2	0.641
0	1.06944439757015	0.932	0.391	0	4	NDUFC2	0.541
0	1.06777581108291	0.985	0.614	0	4	ATP5MD	0.371
0	1.06772182484805	0.886	0.189	0	4	LYZ	0.697
0	1.06395622259231	0.925	0.328	0	4	ERGIC3	0.597
0	1.06042048219262	0.783	0.106	0	4	MDK	0.677
0	1.05965467339601	0.764	0.073	0	4	DSC2	0.691
0	1.05571672227044	0.673	0.054	0	4	HNF4A	0.619
0	1.05265815290169	0.999	0.98	0	4	TMSB10	0.019
0	1.04507414653697	0.775	0.092	0	4	PON2	0.683
0	1.0416859841021	0.836	0.11	0	4	STARD10	0.726
0	1.04108548874472	0.904	0.207	0	4	CD151	0.697
0	1.0361443523828	0.726	0.067	0	4	BACE2	0.659
0	1.03079592192452	0.514	0.036	0	4	SMIM24	0.478
0	1.03030328076244	0.966	0.369	0	4	DSTN	0.597
0	1.02547490470113	0.79	0.108	0	4	IDH1	0.682
0	1.02128485288461	0.267	0.017	0	4	NKD1	0.25
0	1.0204845418754	0.749	0.059	0	4	TRIM2	0.69
0	1.01091968847818	0.727	0.05	0	4	MYO10	0.677
0	1.00897489942296	0.943	0.292	0	4	RAB11A	0.651
0	1.00691170537109	0.588	0.038	0	4	AZGP1	0.55
0	1.0066721738851	0.754	0.065	0	4	PRR15L	0.689
0	0.999637159921018	0.677	0.069	0	4	GGH	0.608
0	0.999139877653638	0.798	0.078	0	4	PPIC	0.72
0	0.998391480224485	0.772	0.144	0	4	PDXK	0.628
0	0.99731442161292	0.962	0.369	0	4	TSPO	0.593
0	0.996991496798712	0.875	0.24	0	4	FAM162A	0.635
0	0.995148708917533	0.682	0.059	0	4	CNN3	0.623
0	0.990541561893771	0.901	0.259	0	4	TIMM13	0.642
0	0.990474441317944	0.674	0.072	0	4	CDC42EP5	0.602
0	0.986512193402342	0.642	0.036	0	4	PPARG	0.606
0	0.985511316593089	0.726	0.143	0	4	GOLIM4	0.583
0	0.98412475633419	0.539	0.104	0	4	PHLDA1	0.435
0	0.983990848204528	0.669	0.068	0	4	NQO1	0.601
0	0.983950532799958	0.856	0.244	0	4	TXNDC17	0.612
0	0.982482635046292	0.848	0.188	0	4	PRELID3B	0.66
0	0.982271509329395	0.832	0.131	0	4	PGRMC1	0.701
0	0.979910692692542	0.391	0.019	0	4	BAMBI	0.372
0	0.978545890458207	0.644	0.037	0	4	ENC1	0.607
0	0.977988890527899	0.634	0.108	0	4	C19orf33	0.526
0	0.971504453777261	0.946	0.34	0	4	H2AFY	0.606
0	0.971100697432973	0.879	0.208	0	4	COMT	0.671
0	0.970987926244112	0.625	0.076	0	4	AGR3	0.549
0	0.970161179118865	0.759	0.053	0	4	LAD1	0.706
0	0.966931222585483	0.302	0.033	0	4	MYL9	0.269
0	0.965157916846512	0.401	0.002	0	4	MRLN	0.399
0	0.961842842331382	0.76	0.199	0	4	EBP	0.561
0	0.96093100474465	0.801	0.145	0	4	TGIF1	0.656
0	0.953997346473808	0.787	0.141	0	4	TMEM106C	0.646
0	0.953727555287999	0.655	0.101	0	4	TRIB1	0.554
0	0.948081328439054	0.899	0.226	0	4	H2AFJ	0.673
0	0.9462026695107	0.306	0.02	0	4	CXCL1	0.286
0	0.944313790564619	0.893	0.313	0	4	RPN2	0.58
0	0.943951258617586	0.805	0.142	0	4	CISD1	0.663
0	0.942278544140292	0.652	0.058	0	4	FAM84A	0.594
0	0.933846975639669	0.951	0.358	0	4	CLTA	0.593
0	0.933365054102183	0.929	0.351	0	4	DDT	0.578
0	0.931835941478121	0.844	0.242	0	4	GLO1	0.602
0	0.930390584257594	0.711	0.091	0	4	S100A16	0.62
0	0.929464739386567	0.673	0.062	0	4	RHOBTB3	0.611
0	0.928968456787481	1	0.988	0	4	RPL8	0.012
0	0.920995577220599	0.972	0.334	0	4	CST3	0.638
0	0.917963982473847	1	0.965	0	4	FTL	0.035
0	0.917728594299321	0.943	0.366	0	4	ENY2	0.577
0	0.915926705153477	0.705	0.062	0	4	PKP3	0.643
0	0.915169937315	0.587	0.056	0	4	MAP3K20	0.531
0	0.911968503932032	0.435	0.024	0	4	PROM1	0.411
0	0.91101118039159	0.75	0.064	0	4	USH1C	0.686
0	0.910828004429881	0.895	0.272	0	4	PHB	0.623
0	0.910433179974228	0.911	0.309	0	4	NDUFAB1	0.602
0	0.900254775077157	0.818	0.147	0	4	AP1S1	0.671
0	0.899572713932483	0.886	0.26	0	4	NENF	0.626
0	0.897517348688052	0.71	0.105	0	4	AHCY	0.605
0	0.89650709408644	0.864	0.209	0	4	TSTA3	0.655
0	0.895595783547835	0.693	0.063	0	4	LAPTM4B	0.63
0	0.891696756647456	0.579	0.036	0	4	EPHB2	0.543
0	0.887348813225239	0.378	0.031	0	4	REG4	0.347
0	0.886863403796802	0.642	0.108	0	4	MYC	0.534
0	0.88485134637021	0.664	0.047	0	4	TINAGL1	0.617
0	0.879355304207986	0.866	0.221	0	4	TM9SF3	0.645
0	0.878983407001715	0.481	0.013	0	4	CYP2W1	0.468
0	0.878206242980684	0.927	0.352	0	4	CANX	0.575
0	0.875462294006391	0.725	0.06	0	4	AP1M2	0.665
0	0.875162319676201	0.891	0.248	0	4	KDELR1	0.643
0	0.874866476165566	0.465	0.04	0	4	RNF186	0.425
0	0.874220410389497	0.669	0.074	0	4	CDX2	0.595
0	0.872467180830819	0.677	0.057	0	4	TSPAN6	0.62
0	0.872324285555571	0.636	0.077	0	4	TMEM176A	0.559
0	0.872321911436634	0.693	0.042	0	4	CHMP4C	0.651
0	0.872284728238368	0.37	0.027	0	4	EDN1	0.343
0	0.870694689559264	0.855	0.215	0	4	PDCD5	0.64
0	0.867474123727788	0.66	0.063	0	4	ABCC3	0.597
0	0.867161696111025	0.842	0.204	0	4	CNIH4	0.638
0	0.865627634037761	0.359	0.051	0	4	ADM	0.308
0	0.864689595545829	0.647	0.055	0	4	TMPRSS2	0.592
0	0.863666900478479	0.864	0.198	0	4	MRPL13	0.666
0	0.861987624632653	0.799	0.147	0	4	CYB5A	0.652
0	0.861562855136541	0.837	0.186	0	4	ARPC1A	0.651
0	0.856988298941119	0.712	0.084	0	4	EPB41L2	0.628
0	0.853111883353306	0.716	0.071	0	4	PPP1R16A	0.645
0	0.852038923122605	0.763	0.09	0	4	CTTN	0.673
0	0.851180008677457	0.728	0.094	0	4	GPR160	0.634
0	0.849885999033455	0.776	0.132	0	4	RABL6	0.644
0	0.849806897051076	0.736	0.075	0	4	FAM213A	0.661
0	0.847866979107291	0.362	0.015	0	4	TACSTD2	0.347
0	0.847198078942751	0.758	0.113	0	4	GFPT1	0.645
0	0.844993672297887	0.882	0.258	0	4	APLP2	0.624
0	0.844603477747801	0.888	0.252	0	4	FAM177A1	0.636
0	0.843959176998804	0.592	0.115	0	4	SLC1A5	0.477
0	0.840169133969053	0.595	0.045	0	4	GSTM3	0.55
0	0.840000125428661	0.82	0.165	0	4	CTNNA1	0.655
0	0.839947516683639	0.575	0.082	0	4	MSMO1	0.493
0	0.837076577654114	0.87	0.229	0	4	PPP2R1A	0.641
0	0.836589253257079	0.759	0.091	0	4	SERINC2	0.668
0	0.835459869459961	0.539	0.093	0	4	ACAT2	0.446
0	0.834934891188497	0.806	0.151	0	4	PPP1R14B	0.655
0	0.83342685501476	0.673	0.051	0	4	STXBP6	0.622
0	0.829839838669195	0.801	0.124	0	4	MYO6	0.677
0	0.829512182367898	0.527	0.017	0	4	PRSS22	0.51
0	0.825873179135411	0.868	0.223	0	4	MARCKS	0.645
0	0.825491124570572	0.865	0.241	0	4	CCT5	0.624
0	0.825293675381816	0.76	0.186	0	4	ETHE1	0.574
0	0.823505317463255	0.558	0.033	0	4	AXIN2	0.525
0	0.822553238758236	0.707	0.065	0	4	PTPRF	0.642
0	0.820915181829269	0.893	0.277	0	4	TKT	0.616
0	0.820144759909946	0.587	0.07	0	4	SDC4	0.517
0	0.819353610725565	0.774	0.122	0	4	NAPRT	0.652
0	0.818450128311865	0.761	0.094	0	4	PAWR	0.667
0	0.818167434159332	0.767	0.098	0	4	SMAGP	0.669
0	0.818107395481707	0.901	0.299	0	4	DNAJC15	0.602
0	0.808175336052866	0.722	0.136	0	4	GGCT	0.586
0	0.80517838723126	0.857	0.251	0	4	FCGRT	0.606
0	0.801522285800711	0.799	0.178	0	4	PDLIM1	0.621
0	0.798077975120483	0.872	0.271	0	4	TECR	0.601
0	0.797735385381773	0.716	0.122	0	4	SERINC5	0.594
0	0.794797089464301	0.556	0.059	0	4	AKR1C3	0.497
0	0.79468419287909	0.69	0.102	0	4	FAM3D	0.588
0	0.794193975673942	0.831	0.195	0	4	MTCH2	0.636
0	0.791854853411408	0.744	0.137	0	4	SPTBN1	0.607
0	0.790497991840142	0.78	0.182	0	4	GPI	0.598
0	0.789491969836773	0.596	0.044	0	4	SMIM31	0.552
0	0.788897175629245	0.519	0.036	0	4	EGLN3	0.483
0	0.782022908148519	0.737	0.195	0	4	NME1	0.542
0	0.781772300334358	0.878	0.244	0	4	COX20	0.634
0	0.779144005051209	0.459	0.007	0	4	CEMIP	0.452
0	0.778691909852112	0.794	0.181	0	4	NANS	0.613
0	0.77841613651356	0.707	0.09	0	4	MUC13	0.617
0	0.776999215519155	0.825	0.211	0	4	NORAD	0.614
0	0.776183705672614	0.451	0.035	0	4	ERRFI1	0.416
0	0.771466085946775	0.647	0.061	0	4	MYH14	0.586
0	0.770761260863999	0.559	0.076	0	4	SELENBP1	0.483
0	0.769225398317964	0.671	0.106	0	4	TFRC	0.565
0	0.768975787410553	0.703	0.076	0	4	ERBB3	0.627
0	0.768920752167758	0.605	0.148	0	4	MTHFD2	0.457
0	0.768093880786824	0.645	0.049	0	4	FNBP1L	0.596
0	0.767062203111528	0.571	0.027	0	4	ANXA13	0.544
0	0.766402894555407	0.559	0.062	0	4	FLNB	0.497
0	0.76638295162791	0.724	0.101	0	4	NME4	0.623
0	0.765576425954479	0.681	0.106	0	4	UGDH	0.575
0	0.764301068367855	0.666	0.138	0	4	CKS2	0.528
0	0.763740047345032	0.828	0.193	0	4	OLA1	0.635
0	0.756282770464866	0.608	0.039	0	4	FAT1	0.569
0	0.756248540954138	0.757	0.123	0	4	GIPC1	0.634
0	0.756175581909537	0.894	0.281	0	4	NDUFC1	0.613
0	0.756007497348892	0.721	0.091	0	4	PDZD8	0.63
0	0.755555718915748	0.67	0.075	0	4	NET1	0.595
0	0.754453596718163	0.547	0.105	0	4	TSPAN1	0.442
0	0.752627774299517	0.772	0.215	0	4	RHOB	0.557
0	0.752516667118765	0.665	0.052	0	4	TSPAN15	0.613
0	0.749878777638591	0.707	0.106	0	4	EPS8	0.601
0	0.746627586238971	0.807	0.218	0	4	IRF2BP2	0.589
0	0.743958944905059	0.855	0.225	0	4	STAU1	0.63
0	0.743877939042882	0.615	0.053	0	4	PYCR1	0.562
0	0.743862173373935	0.588	0.069	0	4	SLC40A1	0.519
0	0.743797131213897	0.865	0.261	0	4	ECHS1	0.604
0	0.741726043550003	0.61	0.094	0	4	GADD45A	0.516
0	0.737858262893567	0.775	0.162	0	4	PTTG1IP	0.613
0	0.737298154230077	0.618	0.065	0	4	HMGB3	0.553
0	0.735108452543341	0.515	0.06	0	4	ASS1	0.455
0	0.734588111086936	0.66	0.08	0	4	SLC44A4	0.58
0	0.731695796203555	0.629	0.076	0	4	TCEAL9	0.553
0	0.729689519046813	0.648	0.076	0	4	SDC1	0.572
0	0.728618135263216	0.609	0.06	0	4	PLS1	0.549
0	0.724261089827508	0.39	0.021	0	4	F3	0.369
0	0.722625712785751	0.708	0.114	0	4	MSRB2	0.594
0	0.721336205863287	0.531	0.066	0	4	HES6	0.465
0	0.719166932554592	0.66	0.094	0	4	LMO7	0.566
0	0.718510474272427	0.671	0.07	0	4	TMEM98	0.601
0	0.716488446533005	0.554	0.087	0	4	USP53	0.467
0	0.715890348202421	0.748	0.158	0	4	CD59	0.59
0	0.715606587458474	0.785	0.185	0	4	CEBPD	0.6
0	0.715451093300757	0.643	0.069	0	4	NFIA	0.574
0	0.715343720496396	0.819	0.202	0	4	BRI3	0.617
0	0.714805381581929	0.847	0.256	0	4	CD46	0.591
0	0.714537410303003	0.676	0.117	0	4	CEBPG	0.559
0	0.714391379328285	0.722	0.116	0	4	HACD3	0.606
0	0.714123290686591	0.837	0.238	0	4	TOP1	0.599
0	0.714050765213959	0.575	0.032	0	4	CDS1	0.543
0	0.713289284731138	0.892	0.269	0	4	DYNC1I2	0.623
0	0.712674513599832	0.729	0.133	0	4	SLC52A2	0.596
0	0.712588986323387	0.486	0.055	0	4	RND3	0.431
0	0.712411063895828	0.575	0.043	0	4	ANKRD9	0.532
0	0.711767581734715	0.561	0.047	0	4	EHF	0.514
0	0.708308557285956	0.635	0.088	0	4	LACTB2	0.547
0	0.706215746701592	0.665	0.078	0	4	JUP	0.587
0	0.705736282556911	0.541	0.032	0	4	BCL2L15	0.509
0	0.703643222130753	0.817	0.228	0	4	RRBP1	0.589
0	0.702051333097833	0.553	0.055	0	4	TM7SF2	0.498
0	0.699319792687304	0.877	0.262	0	4	MORF4L2	0.615
0	0.699295163098981	0.54	0.069	0	4	WEE1	0.471
0	0.697856821441401	0.737	0.117	0	4	PAFAH1B3	0.62
0	0.696524440498219	0.287	0.018	0	4	DPEP1	0.269
0	0.696424140655203	0.729	0.122	0	4	GDE1	0.607
0	0.695425557462081	0.71	0.141	0	4	KLF3	0.569
0	0.694529081051203	0.865	0.197	0	4	YBX3	0.668
0	0.69436027529933	0.503	0.048	0	4	CDCA7	0.455
0	0.693877102335556	0.386	0.01	0	4	AKR1B10	0.376
0	0.693647360111832	0.732	0.131	0	4	SCARB2	0.601
0	0.692502441569176	0.69	0.073	0	4	STAP2	0.617
0	0.691910068616164	0.335	0.035	0	4	RARRES1	0.3
0	0.690775282475554	0.811	0.203	0	4	CHMP2B	0.608
0	0.689177976302595	0.877	0.274	0	4	ARF4	0.603
0	0.687636336099926	0.707	0.166	0	4	TDP2	0.541
0	0.686170350803178	0.589	0.026	0	4	FAM84B	0.563
0	0.685392933989997	0.321	0.024	0	4	HSD17B2	0.297
0	0.685202829556091	0.754	0.153	0	4	SRPK1	0.601
0	0.684255182472026	0.313	0.007	0	4	TTR	0.306
0	0.683181908891811	0.631	0.063	0	4	KRTCAP3	0.568
0	0.682889891049242	0.654	0.077	0	4	AFDN	0.577
0	0.681635418193032	0.795	0.219	0	4	HDAC2	0.576
0	0.681603350195963	0.352	0.031	0	4	GCNT3	0.321
0	0.681294130316112	0.613	0.056	0	4	GNG12	0.557
0	0.68065065471625	0.74	0.148	0	4	TOB1	0.592
0	0.677788457216465	0.512	0.019	0	4	TBX3	0.493
0	0.677713303032423	0.771	0.203	0	4	IMPDH2	0.568
0	0.677608234233915	0.562	0.048	0	4	TMC4	0.514
0	0.677171002169632	0.715	0.126	0	4	FKBP4	0.589
0	0.676789777620307	0.753	0.187	0	4	CHP1	0.566
0	0.672631148112856	0.475	0.026	0	4	CYP2S1	0.449
0	0.672461969668459	0.871	0.269	0	4	RAB1A	0.602
0	0.672433317303651	0.568	0.047	0	4	HEPH	0.521
0	0.671310089094076	0.636	0.067	0	4	HOXB7	0.569
0	0.67064024617892	0.6	0.078	0	4	EMP2	0.522
0	0.669263012937388	0.536	0.034	0	4	SNORC	0.502
0	0.665532626977742	0.56	0.11	0	4	CES2	0.45
0	0.664661227027594	0.748	0.118	0	4	SH3YL1	0.63
0	0.663197559103172	0.644	0.093	0	4	BCL2L1	0.551
0	0.663189625825948	0.61	0.083	0	4	VEGFA	0.527
0	0.660882568869248	0.671	0.089	0	4	ACTN1	0.582
0	0.659843545332495	0.684	0.096	0	4	HOOK2	0.588
0	0.659191155589763	0.747	0.124	0	4	SPATS2L	0.623
0	0.658091705459323	0.675	0.094	0	4	CLCN3	0.581
0	0.65731868301411	0.72	0.139	0	4	HDGF	0.581
0	0.657106527323593	0.528	0.021	0	4	SEZ6L2	0.507
0	0.654570195384675	0.635	0.1	0	4	CYP3A5	0.535
0	0.654262097884124	0.605	0.07	0	4	CERS6	0.535
0	0.653208534630245	0.29	0.033	0	4	PCLAF	0.257
0	0.652497897354805	0.408	0.054	0	4	CXCL3	0.354
0	0.651765719401558	0.57	0.055	0	4	TRABD2A	0.515
0	0.650752008267175	0.755	0.186	0	4	CTSH	0.569
0	0.650491257137806	0.327	0.001	0	4	CPS1	0.326
0	0.650406757718396	0.786	0.178	0	4	EI24	0.608
0	0.649324178452776	0.617	0.067	0	4	NECTIN2	0.55
0	0.647524280841454	0.798	0.198	0	4	PRDX4	0.6
0	0.64684977001129	0.806	0.195	0	4	RNF114	0.611
0	0.646785471124924	0.524	0.049	0	4	PPP1R14D	0.475
0	0.646658875861935	0.827	0.226	0	4	SMS	0.601
0	0.645824987341881	0.516	0.043	0	4	OCLN	0.473
0	0.645456584113282	0.414	0.032	0	4	PSAT1	0.382
0	0.644889179890125	0.648	0.127	0	4	RFK	0.521
0	0.643111133604652	0.712	0.116	0	4	REEP3	0.596
0	0.64052039777543	0.594	0.057	0	4	CMBL	0.537
0	0.638745689788812	0.764	0.192	0	4	PPA2	0.572
0	0.637361409401782	0.835	0.246	0	4	GTF3C6	0.589
0	0.634254460900428	0.61	0.132	0	4	GCHFR	0.478
0	0.634067269623719	0.596	0.045	0	4	DDAH1	0.551
0	0.632502209108431	0.651	0.103	0	4	GCSH	0.548
0	0.632407183323406	0.454	0.056	0	4	CEACAM1	0.398
0	0.631460203933538	0.491	0.051	0	4	LIPH	0.44
0	0.631193514530553	0.704	0.12	0	4	ACSL5	0.584
0	0.629856409982709	0.358	0.006	0	4	MUC17	0.352
0	0.628640503201801	0.489	0.076	0	4	AC020656.1	0.413
0	0.62746533268347	0.605	0.09	0	4	RAB13	0.515
0	0.626869310680554	0.69	0.13	0	4	MRPL15	0.56
0	0.625089841269029	0.519	0.039	0	4	ITGB4	0.48
0	0.624968082826123	0.479	0.051	0	4	LAMB3	0.428
0	0.622187032730953	0.814	0.209	0	4	NDUFS4	0.605
0	0.621434063153454	0.818	0.212	0	4	RTN3	0.606
0	0.619708450602706	0.833	0.227	0	4	MRPL14	0.606
0	0.619269105719613	0.425	0.037	0	4	DHCR7	0.388
0	0.617892180885388	0.763	0.174	0	4	TMED3	0.589
0	0.617370889486015	0.813	0.228	0	4	DNPH1	0.585
0	0.616613877853055	0.674	0.091	0	4	CENPV	0.583
0	0.616411594331886	0.558	0.047	0	4	PRR15	0.511
0	0.616392138950249	0.588	0.058	0	4	TRIP6	0.53
0	0.616225559080862	0.541	0.05	0	4	ATP10B	0.491
0	0.616108498533844	0.659	0.088	0	4	TRAF4	0.571
0	0.615908447316331	0.682	0.102	0	4	CTNND1	0.58
0	0.614915701140693	0.778	0.173	0	4	NDUFA8	0.605
0	0.614346507277412	0.761	0.195	0	4	ADI1	0.566
0	0.613882179069727	0.59	0.051	0	4	EPS8L3	0.539
0	0.613858824465407	0.665	0.102	0	4	EXOSC4	0.563
0	0.613752007665743	0.673	0.101	0	4	HDHD3	0.572
0	0.610735219059825	0.543	0.039	0	4	CDC42EP1	0.504
0	0.610252676982022	0.54	0.05	0	4	ZNF703	0.49
0	0.609557501706828	0.553	0.041	0	4	PLCB3	0.512
0	0.609278695737821	0.612	0.083	0	4	PAICS	0.529
0	0.607127455383705	0.549	0.041	0	4	CHKA	0.508
0	0.606788082799527	0.739	0.165	0	4	TFG	0.574
0	0.606300258687869	0.803	0.199	0	4	HEBP2	0.604
0	0.606011914639245	0.539	0.034	0	4	TOX3	0.505
0	0.604925857566181	0.583	0.096	0	4	ABHD2	0.487
0	0.604365479331997	0.324	0.029	0	4	CTGF	0.295
0	0.603197272107325	0.724	0.169	0	4	TMEM205	0.555
0	0.603081144345535	0.712	0.156	0	4	DCTPP1	0.556
0	0.601326186917486	0.796	0.229	0	4	SUCLG1	0.567
0	0.600893301464756	0.634	0.06	0	4	PTK2	0.574
0	0.600306606939706	0.47	0.056	0	4	LINC01133	0.414
[truncated: 7,571 more rows]
